# Supplementary material for: Cross-talk between Rho and Rac GTPases drives deterministic exploration of cellular shape space and morphological heterogeneity
Source: Open Biol. 2014 Jan 22;4(1):130132. doi: 10.1098/rsob.130132 (PMC3909273; doi:10.1098/rsob.130132)
Supplement: Supplemental Table 1 [file rsob130132supp1.xls]

## Sheet: Table S1
Table S1. Eigen values for Principal Component Analysis.
PC	Eigenvalue
PC1	12.379
PC2	3.958
PC3	3.4841
PC4	1.9753
PC5	1.4771
PC6	0.99379
PC7	0.79266
PC8	0.68554
PC9	0.62769
PC10	0.54257
PC11	0.48131
PC12	0.43575
PC13	0.41381
PC14	0.36823
PC15	0.33002
PC16	0.32323
PC17	0.29724
PC18	0.27613
PC19	0.25349
PC20	0.23035
PC21	0.22207
PC22	0.2014
PC23	0.18348
PC24	0.15956
PC25	0.14903
PC26	0.14223
PC27	0.10256
PC28	0.091298
PC29	0.08545
PC30	0.071901
PC31	0.06744
PC32	0.063993
PC33	0.057886
PC34	0.057107
PC35	0.050444
PC36	0.046485
PC37	0.045121
PC38	0.043001
PC39	0.039529
PC40	0.036921
PC41	0.034784
PC42	0.032578
PC43	0.029462
PC44	0.028388
PC45	0.025132
PC46	0.024067
PC47	0.021303
PC48	0.019816
PC49	0.019069
PC50	0.016831
PC51	0.016225
PC52	0.014962
PC53	0.014516
PC54	0.013773
PC55	0.013352
PC56	0.012705
PC57	0.01147
PC58	0.011151
PC59	0.010764
PC60	0.010542
PC61	0.010025
PC62	0.0091025
PC63	0.0086989
PC64	0.0086077
PC65	0.0081722
PC66	0.0080704
PC67	0.0074745
PC68	0.0068282
PC69	0.0065711
PC70	0.0062106
PC71	0.0058863
PC72	0.0057936
PC73	0.0054475
PC74	0.0053707
PC75	0.0052118
PC76	0.0050579
PC77	0.0050405
PC78	0.0047066
PC79	0.0046723
PC80	0.0045006
PC81	0.0042529
PC82	0.0042388
PC83	0.0040182
PC84	0.0037685
PC85	0.0035057
PC86	0.0033222
PC87	0.00307
PC88	0.0029768
PC89	0.0029232
PC90	0.0028205
PC91	0.0025545
PC92	0.0023438
PC93	0.0022234
PC94	0.0021642
PC95	0.0020241
PC96	0.0018195
PC97	0.0017616
PC98	0.0016685
PC99	0.001532
PC100	0.0014989
PC101	0.001443
PC102	0.0013376
PC103	0.0012723
PC104	0.0011582
PC105	0.0010776
PC106	0.00098234
PC107	0.00093029
PC108	0.00086131
PC109	0.00070137
PC110	0.00064804
PC111	0.00061833
PC112	0.00056413
PC113	0.00053592
PC114	0.00046688
PC115	0.00045966
PC116	0.00045174
PC117	0.00042915
PC118	0.00039266
PC119	0.00038831
PC120	0.00037202
PC121	0.00036017
PC122	0.00032113
PC123	0.00030109
PC124	0.00025945
PC125	0.00021419
PC126	0.00020634
PC127	0.0001863
PC128	0.00017343
PC129	0.00016548
PC130	0.00014741
PC131	0.00011606
PC132	0.00010495
PC133	0.00010226
PC134	4.46e-05
PC135	3.65e-05
PC136	3.55e-05
PC137	3.15e-05
PC138	2.67e-05
PC139	2.38e-05
PC140	1.13e-05
PC141	7.79e-06
PC142	7.3e-06
PC143	6.85e-06
PC144	3.58e-07
PC145	2.76e-07
