# Supplementary material for: Cross-talk between Rho and Rac GTPases drives deterministic exploration of cellular shape space and morphological heterogeneity
Source: Open Biol. 2014 Jan 22;4(1):130132. doi: 10.1098/rsob.130132 (PMC3909273; doi:10.1098/rsob.130132)
Supplement: Supplemental Table 2 [file rsob130132supp2.xls]

## Sheet: Table S2
Table S2. Feature loading for each Principal Component
Feature	PC1	PC2	PC3	PC4	PC5	PC6	PC7	PC8	PC9	PC10	PC11	PC12	PC13	PC14	PC15	PC16	PC17	PC18	PC19	PC20	PC21	PC22	PC23	PC24	PC25	PC26	PC27	PC28	PC29	PC30	PC31	PC32	PC33	PC34	PC35	PC36	PC37	PC38	PC39	PC40	PC41	PC42	PC43	PC44	PC45	PC46	PC47	PC48	PC49
Area	0.031218	0.00028283	-0.0079452	-0.061727	-0.11029	0.01982	0.04563	0.016623	0.022229	-0.0040566	0.065631	0.0052357	0.034018	-0.0027027	0.029586	-0.027988	0.040814	-0.050909	0.0037006	-0.0029997	-0.026787	0.02076	-0.0059337	-0.002085	-0.0039553	0.0091467	-0.064463	0.096102	-0.048505	0.03354	-0.0042286	0.027359	0.036196	-0.014194	-0.0197	0.019337	-0.0040988	-0.019841	0.006413	0.011458	0.050732	0.021073	-0.0040165	-0.0015551	0.04344	0.0097164	0.084959	-0.076526	7.49e-05
Solidity	-0.051224	0.022099	-0.034909	-0.00098436	0.058122	0.098402	0.03002	-0.024652	-0.044565	-0.0031176	0.035541	-0.019055	-0.029342	0.043359	0.014937	-0.033971	-0.053044	-0.041477	0.08694	-0.005934	-0.091365	-0.037785	0.0033111	-0.011524	-0.0051186	-0.21171	-0.091426	0.14313	-0.10078	0.17427	0.020841	0.076126	0.1177	-0.047649	0.0087564	0.03763	-0.063697	-0.091429	0.056525	0.13927	0.054114	0.14911	-0.13663	-0.0074547	0.033053	0.099328	-0.081579	0.05457	0.047433
Eccentricity	0.027067	0.035098	0.015257	0.010095	-0.0029943	-0.11734	-0.039002	0.0080469	0.04363	0.06863	-0.040163	0.05817	-0.03696	-0.034491	-0.0037233	0.027158	0.027792	-0.041133	0.080532	0.040924	-0.13528	-0.036644	0.050229	-0.00051146	0.0010243	-0.068596	0.0098357	-0.015842	-0.024177	0.1176	-0.19109	0.14325	0.10682	0.015201	0.08305	0.10575	0.053635	0.044921	0.14028	-0.12562	0.096638	-0.072113	0.23429	0.057409	-0.07687	-0.047752	-0.065639	0.073341	-0.002647
MajorAxisLength	0.056476	0.011601	-0.0030497	-0.043274	-0.11929	-0.10198	-0.0091252	0.023194	0.07241	0.028838	0.024846	0.068124	0.01702	-0.01272	0.016375	-0.0020169	0.070339	-0.075204	-0.0075644	0.012006	-0.007241	0.0068404	0.0026466	0.0073482	-0.0043476	0.041725	-0.0034219	0.031528	-0.017479	-0.021173	0.038345	-0.05188	-0.03386	-0.046664	-0.018731	-0.024416	-0.016339	-0.019711	-0.071207	0.0086177	0.041068	-0.023826	-0.01691	-0.026096	0.048205	0.0022735	-0.027759	-0.058685	-0.099077
MinorAxisLength	0.036208	-0.011714	-0.0020427	-0.082793	-0.14003	0.096562	0.078314	0.018646	0.0061524	-0.049313	0.079516	-0.025007	0.049593	0.021671	0.040967	-0.041775	0.065404	-0.021771	-0.070013	-0.022641	0.027823	0.064906	-0.045141	0.014095	0.00035791	0.097047	0.033497	-0.035079	-0.0050914	-0.037091	-0.01905	-0.07292	-0.033339	-0.013225	0.013855	0.012572	0.056231	0.058241	0.0098006	-0.12252	-0.030091	-0.053382	0.13036	0.012676	-0.047426	-0.074303	0.06869	0.016449	0.086879
EquivDiameter	0.049049	0.01058	-0.0076038	-0.084611	-0.14526	0.02865	0.054728	0.019749	0.029848	-0.010911	0.063674	0.027851	0.021785	0.020642	0.039061	-0.035256	0.062557	-0.074326	-0.00032497	-0.0046046	-0.046342	0.027281	-0.02912	0.0126	-0.00053345	-0.011845	0.0049993	0.037799	-0.035367	0.044466	0.012235	-0.046953	0.022568	-0.066535	0.021984	0.015413	-0.0011492	0.0092287	0.00054494	-0.0083952	0.019425	0.026397	0.00090801	0.0020555	0.019222	0.0070539	-0.043651	0.02349	0.0043226
MeanIntensity	-0.0087299	-0.021124	8.17e-05	-0.011938	0.013585	0.076372	0.025952	-0.010004	-0.044734	-0.14986	-0.12924	0.34118	0.1738	0.10654	-0.011637	0.040122	0.0068312	0.0011982	0.029641	0.0065776	0.025641	-0.011673	0.0080569	-0.00089097	-0.013689	-0.11096	-0.074779	0.010571	0.093786	-0.17291	-0.050184	0.15959	-0.078875	0.17578	-0.12399	0.041576	-0.13379	-0.14769	0.090577	-0.012383	-0.052239	-0.0099597	0.071903	-0.0031125	0.13604	0.080808	-0.15509	0.12592	0.0077568
StdIntensity	0.018724	-0.026316	0.0096334	-0.040472	-0.022372	0.088579	0.038554	-0.0023976	-0.055561	-0.20441	-0.18983	0.4489	0.20684	0.1086	0.0013299	0.027548	0.045667	0.014253	-0.0045732	0.0016802	0.031226	0.00054612	0.02211	0.00052533	0.009604	0.033112	0.012348	-0.037073	-0.034171	0.096976	-0.032028	-0.057649	0.0079598	-0.09627	0.070974	-0.075786	0.071156	0.079263	-0.017429	0.014073	0.03204	-0.020963	-0.060645	-0.012526	-0.07671	-0.056178	0.1347	-0.12212	-0.014432
90thPercentileIntensity	0.0047084	-0.02599	0.0099965	-0.023276	0.0093576	0.09578	0.032507	-0.0069608	-0.06603	-0.20845	-0.20074	0.46268	0.21272	0.11942	-0.005208	0.039827	0.031304	0.022421	0.01731	0.0056184	0.029418	-0.0097223	0.017933	0.0049324	0.000773	-0.028758	-0.012198	-0.056607	0.035251	-0.02326	-0.056275	0.067217	-0.037998	0.044574	-0.013916	-0.047277	-0.053729	-0.051853	0.045836	-0.0050054	-0.00076992	-0.014424	0.01291	-0.0041998	0.047314	0.024282	-0.0073447	-0.0072526	0.014426
GFPBrightSpotMajorSegments	0.006685	0.0092373	-0.012449	-0.011523	-0.046304	-0.044252	-0.024058	0.017169	0.10741	0.054232	0.18302	-0.057479	0.1881	0.34884	-0.16913	0.17134	-0.15322	0.04765	0.037514	0.043887	-0.05612	0.023611	-0.0038486	0.0093482	4.26e-05	0.054591	0.018662	-0.043392	-0.012277	0.037543	-0.0033289	0.028231	0.014231	0.0049714	-0.0070034	0.0065969	-0.015166	-0.012813	-0.049482	-0.0017908	0.035533	0.030625	0.051188	0.0069718	-0.0337	0.0082963	-0.02125	0.081782	0.064842
GFPBrightSpotTotalArea	0.03125	-0.00058938	-0.0068296	-0.062322	-0.10991	0.024199	0.045536	0.015809	0.019745	-0.013221	0.055484	0.02337	0.042522	-0.00091331	0.030831	-0.027339	0.042724	-0.049731	0.0027592	-0.0033938	-0.02432	0.020144	-0.0017688	-0.0048094	-0.0012168	0.024826	-0.079323	0.1238	-0.055452	0.045824	-0.0045914	-0.00019418	0.04322	-0.027349	-0.0048934	0.026807	-0.019128	-0.024686	-0.013185	0.0013213	0.07624	0.051147	0.018327	0.0094135	0.025523	0.0041581	0.058133	-0.065436	-0.022168
GFPBrightSpotMajorSegmentAreaMean	0.040746	-0.00068171	-0.0061937	-0.07884	-0.13208	0.042023	0.062142	0.017035	0.0020301	-0.029771	0.028373	0.04544	0.0099604	-0.067232	0.075853	-0.072485	0.088786	-0.074881	-0.0050926	-0.015781	-0.022991	0.019802	-0.0049956	-0.0044617	0.00074137	0.015375	-0.090006	0.151	-0.057434	0.057692	-0.0027306	-0.027199	0.044147	-0.046411	0.013208	0.036899	-0.015746	-0.012349	-0.00034367	-0.0057748	0.077723	0.059433	0.011772	0.0061544	0.037894	0.014278	0.01492	-0.052127	-0.041014
GFPBrightSpotMajorSegmentAreaCV	0.0098334	0.0083394	-0.017303	-0.018002	-0.065244	-0.062727	-0.032663	0.025241	0.14303	0.071926	0.24355	-0.077814	0.25964	0.47439	-0.24289	0.24259	-0.21673	0.068492	0.043722	0.060423	-0.06839	0.036227	-0.006773	0.011312	-0.0078645	0.090208	0.034403	-0.1026	-0.036789	0.11956	-0.046872	0.084448	0.026605	-0.05591	-0.036621	0.050411	0.085151	0.060194	0.08759	0.082556	-0.085362	-0.050009	-0.12609	-0.04404	0.10682	0.034218	-0.0013614	-0.10406	-0.1044
GFPBrightSpotMajorSegmentMaxMinSeparation	0.0046213	0.004795	-0.0057974	-0.0012813	-0.021345	-0.038346	-0.022193	0.01229	0.061905	0.025976	0.075289	-0.017551	0.078268	0.14392	-0.07203	0.070783	-0.056158	0.012575	0.0047593	0.019056	-0.0083354	0.0098359	-0.00091779	0.00051588	0.0020725	0.017315	0.0020717	0.043725	0.010776	-0.061948	0.055678	-0.083348	-0.02708	0.051862	0.065953	-0.089105	-0.12668	-0.059328	-0.092941	-0.114	0.10149	0.051152	0.16619	0.077448	-0.17405	-0.098434	0.076978	0.097369	0.17769
GFPBrightSpotGFPCentroidRelOffset	0.019641	0.015122	-0.003081	0.019926	-0.014339	-0.13822	-0.071397	0.016743	0.10524	0.061874	0.00297	0.022251	0.0074676	0.015417	-0.0093392	0.026379	0.13914	-0.040263	-0.21484	-0.0423	0.34158	9.29e-05	-0.093496	-0.0036938	-0.0004255	-0.19604	-0.0060236	-0.038537	-0.012193	0.1342	-0.22819	0.019269	4.98e-05	-0.11201	-0.046641	0.055798	0.047663	-0.0067437	0.011949	0.059144	-0.081644	0.0091433	-0.068675	-0.0143	0.044613	0.037027	0.01863	0.0103	0.078773
GFPCentroidGFPCenterOfMassRelOffset	0.023428	0.01587	0.00016493	0.018078	-0.011078	-0.13079	-0.056466	0.01802	0.083285	0.039034	-0.029323	0.037481	7.6e-05	-0.022582	0.0078278	0.014098	0.14467	-0.025329	-0.20163	-0.020754	0.27406	0.0023609	-0.072706	-0.012033	0.016642	-0.0045057	0.05784	-0.20921	-0.096558	0.27708	-0.17048	0.22457	0.095347	-0.0095311	-0.077218	0.01529	-0.032656	-0.10919	-0.40465	0.1059	0.062039	0.097053	-0.055443	-0.01099	0.046549	0.035005	-0.002175	0.012091	0.04412
GFPBrightSpotGFPCenterOfMassRelOffset	0.011074	0.010731	-0.0065373	0.014746	-0.013462	-0.10879	-0.061355	0.01093	0.093649	0.066614	0.031525	0.0085124	0.01535	0.045941	-0.031709	0.032158	0.082021	-0.04886	-0.13882	-0.045934	0.27048	-0.0052147	-0.076192	0.0032297	-0.021419	-0.32779	-0.08004	0.15518	0.090949	-0.12008	-0.15662	-0.20078	-0.10508	-0.14586	-0.0084164	0.082391	0.12321	0.10631	0.42171	-0.020188	-0.2084	-0.096267	-0.11154	-0.030271	-0.064905	-0.018451	0.045526	0.00024842	-0.010624
GFPCenterOfMassGFPMomentOfInertia	0.0064664	-0.0019936	-0.001801	-0.012594	-0.031278	-0.0090341	0.0058189	0.0057773	0.018985	0.00021004	0.020426	0.01081	0.026864	0.0029888	-0.00019957	0.0012743	0.014183	-0.01788	0.00079529	0.0027311	0.0070343	0.0027547	0.0016652	-0.0052147	-0.0068119	0.00055715	-0.044623	0.068972	-0.014524	-0.040067	0.0043461	0.001931	-0.0029824	0.013787	-0.014096	-0.023145	-0.044746	-0.039725	-0.042977	-0.013709	0.070181	0.008304	0.025535	0.009644	0.014524	-0.024668	0.15868	-0.14835	-0.022289
GFPCentroidGFPMomentOfInertia	0.0069287	-0.0021208	-0.0019168	-0.013051	-0.033055	-0.010543	0.005594	0.0062139	0.020773	0.00042477	0.020932	0.011918	0.028066	0.0027525	2.56e-05	0.0017213	0.016425	-0.018978	-0.0017034	0.0027628	0.010854	0.0030478	0.000878	-0.0054607	-0.0070477	0.0007749	-0.045475	0.069803	-0.016149	-0.038062	0.0023106	0.0042326	-0.0025784	0.013026	-0.01552	-0.023323	-0.047807	-0.042169	-0.04965	-0.012099	0.073253	0.0081891	0.024474	0.0076415	0.015181	-0.025889	0.16405	-0.1533	-0.022876
GFPBrightSpotGFPMomentOfInertia	0.0068553	-0.0020348	-0.0019474	-0.013068	-0.032777	-0.010289	0.0055184	0.0061457	0.0208	0.00073347	0.021313	0.011672	0.028031	0.00356	-0.00086473	0.0016813	0.015594	-0.019282	-0.00061244	0.0021599	0.010454	0.0028587	0.00078052	-0.0051427	-0.0075627	-0.0034127	-0.046899	0.073557	-0.013963	-0.042935	0.0023794	-0.00081815	-0.004251	0.012206	-0.014524	-0.024488	-0.046352	-0.040903	-0.041561	-0.01358	0.071722	0.0072296	0.025908	0.0081615	0.015133	-0.025567	0.16552	-0.15448	-0.022988
GFPMultivariateKurtosis	0.044756	-0.010934	0.021553	0.0035139	-0.046822	-0.077595	-0.01313	0.017957	0.0067686	-0.012158	-0.039281	0.016518	0.0031599	-0.075858	0.028602	-0.0084263	0.087222	0.044023	-0.10004	-0.0029547	0.075228	0.044427	-0.00029898	0.016564	0.013769	0.35057	0.13255	-0.29033	0.00014679	0.039792	-0.016658	0.080458	-0.077746	0.014062	-0.066963	0.013166	0.17469	0.11477	0.042775	-0.097554	-0.053914	-0.21172	0.14559	0.0088758	0.078425	-0.012785	0.053768	-0.080787	-0.02353
GFPHalfMassRelDistanceFromBoundary	-0.031801	-0.016616	-0.00078509	-0.0088824	0.043598	0.13606	0.041612	-0.013231	-0.074251	-0.073513	-0.019165	-0.011133	-0.0095932	-0.00346	0.018088	-0.018187	-0.01969	0.017692	0.0059749	-0.017866	-0.034204	-0.011008	-0.029096	0.0022862	0.0035723	0.089448	0.065987	-0.046158	-0.11839	0.20786	-0.020173	0.0020399	0.046946	-0.09172	0.0067016	0.013932	-0.043742	0.026376	0.19508	0.057038	-0.0972	0.054181	-0.026708	-0.0039517	0.011652	-0.052047	0.13458	0.099512	0.37223
GFPHalfMassRelDistanceFromGFPCenterOfMass	-0.0046533	0.004401	-0.0087619	0.013155	0.0015073	-0.053422	-0.036078	0.0057394	0.063121	0.035781	0.038216	0.0024974	0.039098	0.073371	-0.041965	0.039142	-0.0027155	-0.028263	-0.025135	-0.0015676	0.07185	-0.0019174	-0.016606	-0.00034152	-0.0091041	-0.1547	-0.061814	0.14058	0.065442	-0.19214	0.018757	-0.13153	-0.063791	0.054361	0.01302	-0.033617	-0.080019	-0.061465	-0.077354	-0.084074	0.072444	0.025562	0.12143	0.04418	-0.09313	-0.061941	0.034061	0.035138	0.057622
GFPHalfMassRelDistanceFromGFPCentroid	0.005885	0.0081066	-0.009575	0.019954	-0.0055468	-0.11011	-0.061205	0.012147	0.096284	0.049737	0.024452	0.022751	0.031115	0.052881	-0.03245	0.041211	0.060451	-0.038121	-0.11267	-0.011221	0.18933	-0.0033219	-0.039304	-0.0041701	-0.0066192	-0.13071	-0.035948	0.066305	0.028277	-0.082038	-0.052117	-0.080724	-0.050715	0.028262	-0.014187	-0.028579	-0.090868	-0.091528	-0.2003	-0.041153	0.037413	0.037494	0.084645	0.030724	-0.025079	-0.036099	0.016143	0.027097	0.070326
GFPHalfMassRelDistanceFromGFPBrightSpotCentroid	-0.011205	0.0026449	-0.0073934	0.010858	0.010201	-0.015064	-0.015967	0.0023749	0.03251	0.02126	0.039102	-0.0088884	0.042548	0.076459	-0.038935	0.035381	-0.033588	-0.011096	0.018113	0.010291	-0.0022767	0.0001552	-0.0066966	8.4e-05	-0.0077251	-0.12029	-0.043532	0.099097	0.060373	-0.1783	0.048504	-0.052633	-0.023549	0.098282	0.01167	-0.022661	-0.05587	-0.051546	-0.12215	-0.10018	0.12438	0.02898	0.15996	0.053356	-0.087597	-0.052782	0.025886	0.035995	0.061078
RuffleArea	0.047567	-0.019451	0.019769	-0.041583	-0.10776	-0.041164	0.024469	0.020814	0.021883	0.012677	0.032795	-0.025234	0.033419	-0.072777	0.0091281	0.0058135	0.048396	-0.0045086	-0.030429	0.00063428	0.026963	0.039817	-0.0043357	-0.0071169	0.011034	0.20184	-0.048889	-0.0088122	0.011412	-0.038397	0.011049	0.15033	-0.00061758	0.077709	-0.14285	0.20905	-0.13371	-0.020074	0.098964	0.05051	-0.11616	0.10784	-0.14509	0.026234	-0.32167	-0.10031	-0.014804	0.099243	-0.05302
RufflePixSum	0.038863	-0.015621	0.016304	-0.032277	-0.089247	-0.038473	0.01963	0.014603	0.01843	0.0069037	0.022791	0.0017765	0.037564	-0.057267	0.0061799	0.014156	0.042701	-0.0046556	-0.02223	0.0027678	0.030367	0.034086	-0.0051898	-0.0070447	0.0052687	0.15619	-0.068423	-0.013299	0.047558	-0.11038	0.0015547	0.21658	-0.041332	0.1542	-0.21038	0.23719	-0.21238	-0.1114	0.1527	0.044685	-0.15755	0.11816	-0.1122	0.038355	-0.27511	-0.055612	-0.11732	0.1893	-0.066695
RuffleVolume	0.010674	-0.0096253	0.011273	0.0026132	-0.011326	-0.017136	-0.0056995	0.0069653	-0.0021651	-0.0038445	-0.017597	0.016169	0.024221	-0.011622	-0.0067303	0.015263	0.017533	0.012723	-0.022946	0.0013887	0.022673	0.012081	0.0064283	0.0019781	0.0054269	0.076704	0.012762	-0.026577	0.031665	-0.061367	-0.0033918	-0.018863	-0.0094239	0.017522	-0.022047	0.067004	0.0020038	0.047756	0.039373	-0.082702	-0.039057	0.01862	-0.014653	0.033956	-0.16507	-0.012204	0.019662	0.010581	0.019469
DrainageArea	0.016388	-0.0013482	-0.010125	-0.050339	-0.082791	0.02884	0.049383	0.012348	0.0073449	0.0079916	0.076996	-0.029843	0.026465	-0.018037	0.03001	-0.030939	0.02712	-0.040817	0.0063315	-0.0023316	-0.021698	0.019764	0.0034228	-0.012198	-0.0029738	0.023849	-0.11823	0.12874	-0.068405	0.070369	0.0093716	0.11221	0.068969	0.025307	-0.096613	0.10495	-0.01818	-0.046878	0.054333	0.051198	0.00167	0.080132	-0.038846	0.024332	0.011199	0.024338	0.13257	-0.043161	0.038279
DrainagePixSum	0.015748	-0.0029692	-0.0082764	-0.048252	-0.078358	0.033304	0.048074	0.011213	0.0031187	-0.0044778	0.063704	-0.0037616	0.037753	-0.0086267	0.026807	-0.025382	0.026061	-0.038723	0.011486	-0.0014045	-0.019206	0.01773	-0.0025402	-0.0088468	-0.0064658	0.00051339	-0.11478	0.11624	-0.04806	0.031715	0.0029911	0.1263	0.059227	0.048463	-0.097694	0.098254	-0.027908	-0.055227	0.05807	0.037953	0.0011057	0.074917	-0.02406	0.024173	0.041776	0.036324	0.11991	-0.054196	0.045247
GFPEdgeNumber	0.037497	-0.0017235	-0.0066431	-0.06573	-0.12504	0.0064744	0.048561	0.02012	0.027655	0.0093449	0.088785	-0.039465	0.016242	-0.02639	0.031777	-0.032191	0.041797	-0.060022	0.0097673	-0.006774	-0.038983	0.025954	-0.017474	0.0024307	-0.015309	-0.0028803	-0.043586	0.056708	-0.018763	-0.051963	-0.06248	0.11026	-0.032974	0.062124	-0.069667	-0.033741	-0.067647	-0.084213	0.052796	0.032203	0.042825	-0.035266	0.020365	-0.026747	0.20445	0.05947	0.081295	-0.13701	0.045287
GFPEdgeTotalPixels	0.034396	-0.0042883	-0.0031041	-0.055149	-0.11009	-0.00048694	0.039713	0.017947	0.025062	0.0048175	0.069068	-0.017709	0.027162	-0.023268	0.025072	-0.022463	0.038818	-0.045879	0.0044607	-0.0016814	-0.020504	0.02326	-0.0080463	-0.0022023	-0.011185	0.018687	-0.065468	0.082713	-0.0094982	-0.045549	-0.018224	0.081855	-0.00095697	0.052009	-0.060202	0.035143	-0.016092	-0.022902	0.018098	0.0093479	0.016259	-0.022046	0.025365	-0.010677	0.1726	0.04729	0.057303	-0.10355	0.040839
GFPEdgePixelDensity	0.027617	-0.001879	0.016031	0.00078683	-0.02299	-0.068218	-0.0055838	0.0099433	0.012925	0.050843	0.022781	-0.091109	-0.049547	-0.054877	-0.0074399	0.012023	0.0020217	0.01122	-0.00070681	0.0038588	-0.006268	0.021768	-0.0095036	0.0064539	-0.017096	0.012448	0.0039873	-0.057874	0.11864	-0.22384	-0.032744	0.14683	-0.11984	0.21443	-0.14869	0.033781	0.002666	-0.02422	0.055148	-0.041339	-0.12712	-0.12146	0.1482	-0.019502	0.50769	0.17431	-0.1163	0.0056175	0.20701
GFPEdgeMeanLength	-0.015786	-0.021944	-0.0020891	0.030076	0.042252	-0.019994	-0.018369	-0.0061026	-0.013991	-0.02406	-0.046128	0.080546	0.066056	0.00098709	-0.020411	0.025576	-0.02203	0.045295	-0.0080228	0.015136	0.085683	-0.010935	0.055584	-0.032332	0.0067532	0.086833	-0.20953	0.22993	0.0049247	0.027724	0.17843	-0.069352	0.13363	0.022074	-0.042558	0.34639	0.31065	0.24017	-0.23039	-0.051954	-0.077274	-0.0038283	0.039127	0.035808	0.03557	0.0061662	-0.084591	0.073256	0.047532
GFPEdgeMeanRelativeLength	-0.036201	-0.027684	-0.0025047	0.058452	0.092577	-0.027751	-0.033499	-0.01223	-0.024916	-0.012622	-0.051981	0.042284	0.051749	-0.01664	-0.032531	0.033455	-0.050721	0.06984	-0.0042801	0.013255	0.094552	-0.020151	0.06704	-0.037525	0.0032191	0.080525	-0.21705	0.2117	0.0074693	0.0048153	0.13036	-0.0036232	0.10401	0.072155	-0.066578	0.27862	0.26815	0.17661	-0.19346	-0.025429	-0.049571	-0.028908	0.031137	0.015085	0.058632	0.01194	-0.0077286	0.012261	0.046859
GFPIntensityLocationMutualInformation_5_15_15	0.0055595	0.01511	-0.0049761	-0.034474	-0.034291	0.059201	0.038814	-0.001735	-0.0071718	-0.004639	0.029323	-0.00098438	-0.018092	0.038172	0.017064	-0.021745	0.019561	-0.059484	0.027123	0.0039913	-0.072599	0.015607	-0.060497	0.02984	-0.02041	-0.23918	0.08456	-0.1068	0.058478	-0.11547	0.059461	0.11168	0.049297	0.085771	-0.035453	0.04358	0.12023	0.08695	-0.082809	-0.01429	-0.0092738	-0.014516	-0.037585	-0.011814	-0.039116	-0.031218	0.055193	-0.03061	-0.0040134
GFPIntensityLocationMutualInformation_8_15_24	0.01527	0.024035	-0.006066	-0.056213	-0.062415	0.078368	0.058545	0.0007735	-0.0066302	-0.0051368	0.042553	0.0001445	-0.029969	0.042494	0.031059	-0.035826	0.037183	-0.084902	0.032113	0.0046698	-0.10183	0.023698	-0.07804	0.039797	-0.022174	-0.28897	0.11498	-0.14519	0.06077	-0.10364	0.075877	0.1409	0.073138	0.081853	-0.03851	0.057881	0.14415	0.10754	-0.10302	-0.0016737	-0.012159	-0.0051138	-0.066735	-0.00969	-0.061564	-0.041237	0.061735	-0.033962	-0.023698
GFPIntensityLocationMutualInformation_5_20_15	0.01591	0.023167	-0.0015238	-0.047845	-0.054342	0.063749	0.047185	0.00045942	-0.004589	-0.0024163	0.031999	0.0039059	-0.026	0.038576	0.026613	-0.027542	0.03717	-0.071633	0.025832	0.0074174	-0.087596	0.025022	-0.074309	0.037894	-0.021742	-0.25547	0.12086	-0.15905	0.059854	-0.11005	0.075068	0.13383	0.061041	0.0832	-0.05152	0.062357	0.14299	0.10452	-0.10723	-0.0021072	-0.024164	0.0038066	-0.068773	0.0043465	-0.076196	-0.04739	0.070762	-0.023903	-0.018555
GFPIntensityLocationMutualInformation_8_20_24	0.021743	0.024771	-0.0013838	-0.055343	-0.067055	0.061569	0.05208	0.0034333	-0.0024642	-0.0011849	0.034725	0.0047003	-0.028336	0.031945	0.030977	-0.031584	0.044012	-0.073289	0.022835	0.007046	-0.086942	0.027365	-0.070045	0.03596	-0.017396	-0.22659	0.1104	-0.14955	0.04614	-0.069135	0.070829	0.12546	0.066342	0.061224	-0.047924	0.063185	0.13007	0.089781	-0.099339	0.009811	-0.020193	0.016419	-0.075293	0.0073536	-0.075484	-0.041556	0.057797	-0.012889	-0.02406
GFPGauss2DFitMeanResidual	0.00066946	-3.49e-05	0.00015058	0.00071909	0.00015671	-0.0050318	-0.0025773	0.00085136	0.0022984	0.0027391	-0.0009621	0.0030015	-0.00039027	-0.0017447	-0.001936	2.73e-05	0.0047957	-0.0030011	-0.0066337	0.0053584	0.010124	-0.0013752	-0.0016939	0.00042969	-0.00034616	0.0007158	-0.0010668	0.0015604	-0.0036301	0.0030972	0.030635	0.001642	0.00661	0.00091039	0.0021027	-0.0020897	-0.0035428	0.0073875	0.014235	0.006107	-0.002161	0.0033741	-0.0017223	-0.0074226	0.011709	0.0029342	0.0050821	-0.0099109	-0.00078592
GFPGauss2DFitCorrelation	-0.010919	-0.011497	-0.0022494	-0.005141	0.00075538	0.081881	0.042548	-0.0030631	-0.044679	-0.013029	0.0012446	-0.054668	0.02252	0.0033656	0.046944	-0.093657	0.037906	0.038296	-0.19093	0.95711	0.014512	-0.074756	0.051059	-0.0099314	-0.034344	-0.027102	0.0063519	0.011466	0.0096502	-0.012405	-0.05564	-0.027777	-0.040045	-0.027609	-0.020289	0.0049958	-0.0004946	-0.011075	-0.0051743	0.019236	0.001757	0.0096431	-0.008906	-0.0057634	-0.00033111	0.0032268	-0.0024104	0.01167	0.0092681
GFPGauss2DFitRelativeSigmaRow	0.0080087	0.00062699	0.0015425	0.0039942	-0.012377	-0.036497	-0.015191	0.0051496	0.026786	0.01478	0.013781	-0.0084226	0.0079014	0.0087442	-0.0096719	0.014275	0.0086063	-0.0012184	-0.021513	-0.0042995	0.030615	0.011002	-0.0062292	-0.0017276	0.00097308	0.039788	0.0037726	-0.010247	0.020369	-0.053945	-0.010075	-0.041002	-0.059973	0.031054	-0.0086046	-0.026134	-0.063052	-0.062161	-0.078145	-0.1241	-0.045706	-0.076034	0.10143	0.025127	-0.076265	-0.046883	0.050627	0.092431	0.070113
GFPGauss2DFitRelativeSigmaCol	0.021809	-0.0067469	0.0194	0.0033184	-0.017961	-0.044255	-0.010489	0.0084435	0.0079264	0.0067519	-0.018661	0.019383	-0.0018583	-0.023528	-0.01083	0.018637	0.0088267	0.020938	0.0081105	-0.029322	-0.0079518	0.010379	0.010333	0.013165	-0.0091757	0.10108	0.059987	-0.074434	0.073581	-0.18227	-0.1422	-0.10953	-0.24952	-0.017514	-0.21408	0.02157	0.23724	0.21155	0.097311	0.52646	0.48669	0.33461	0.15577	0.034722	-0.033591	-0.018523	-0.045224	0.064687	0.040378
GFPGauss2DFitRelativeOffsetMeanFromSegCentroid	0.029294	0.010278	0.0043821	0.020577	-0.013628	-0.14924	-0.061208	0.013972	0.071631	0.046833	-0.013674	0.053601	0.021289	-0.0032533	-0.020745	0.036264	0.088778	-0.025112	-0.12454	0.038045	0.19703	0.0041762	-0.051009	0.016639	-0.016058	0.0057336	0.029784	-0.080764	-0.019249	0.090469	0.50285	0.17106	0.15661	0.1296	0.11189	-0.14077	-0.099996	-0.012795	0.046381	0.019937	0.15845	0.063814	0.10694	0.041787	-0.016576	0.016044	-0.040324	0.14842	0.11234
GFPGauss2DFitRelativeOffsetMeanFromBrightSpotCentroid	0.02121	0.0056426	0.0029124	0.017416	-0.0084025	-0.11314	-0.047761	0.011616	0.054011	0.034918	-0.013993	0.050549	0.013844	-0.0027207	-0.014998	0.028597	0.067946	-0.034711	-0.088925	0.055637	0.13835	-0.0018238	-0.040364	0.01941	-0.014936	-0.027031	0.010747	-0.0022929	-0.0035213	0.03079	0.49252	0.061925	0.097609	0.06745	0.10355	-0.089142	0.0139	0.14914	0.43018	0.077299	0.076308	0.012227	0.0607	-0.046067	0.055209	0.00017895	0.029765	-0.14913	-0.10008
LoSmoothEccentricity	0.025833	0.033248	0.014471	0.012428	-0.0012923	-0.11331	-0.034519	0.0085567	0.043077	0.064864	-0.038291	0.055575	-0.035327	-0.034221	-0.0042041	0.027812	0.023874	-0.037564	0.077259	0.039415	-0.13065	-0.037218	0.048981	-0.0016595	0.00077761	-0.06778	0.0049041	-0.0096122	-0.028176	0.11353	-0.18865	0.13834	0.10453	0.015525	0.078522	0.10271	0.051126	0.043377	0.13644	-0.12093	0.097693	-0.062514	0.23079	0.056617	-0.07182	-0.052205	-0.044326	0.056095	0.0070066
LoSmoothMajorAxisLength	0.055316	0.011738	-0.0032935	-0.04549	-0.12111	-0.097572	-0.009482	0.021564	0.072721	0.024947	0.025412	0.066456	0.014176	-0.010419	0.015768	-0.0029009	0.068531	-0.076485	-0.0080098	0.01173	-0.0089927	0.0061448	0.0010797	0.0074026	-0.0027099	0.037517	-0.0035381	0.033673	-0.017187	-0.020843	0.034701	-0.058704	-0.034434	-0.044424	-0.011825	-0.028326	-0.018343	-0.020515	-0.076646	0.014418	0.032301	-0.020759	-0.024253	-0.031386	0.045114	0.00051134	-0.039034	-0.049463	-0.098452
LoSmoothMinorAxisLength	0.034575	-0.0091237	-0.0015062	-0.083705	-0.13781	0.090849	0.069868	0.016085	0.0059232	-0.047683	0.0749	-0.02214	0.043206	0.022052	0.039109	-0.041115	0.063785	-0.027228	-0.06457	-0.02064	0.022244	0.061326	-0.044114	0.01448	0.0018995	0.091789	0.034482	-0.033247	-0.0030008	-0.032545	-0.011786	-0.072229	-0.030583	-0.009475	0.01971	0.0079505	0.052561	0.056033	0.0060759	-0.10662	-0.043589	-0.04989	0.10736	0.0031978	-0.044383	-0.064536	0.042356	0.032946	0.08277
LoSmoothEllipticity	9.56e-05	0.00012835	-0.00010085	-0.00010068	-0.00016919	-0.00064934	-0.00052925	5.43e-05	0.00017673	-0.00016206	-1.99e-05	0.00027507	-0.00024506	-0.00059328	0.00017726	-0.00011876	-0.00044812	-0.00023537	0.00083691	-0.0020756	0.0006291	-3.11e-06	-0.00034278	0.00013111	-0.0014022	0.00093628	-1.12e-05	-0.0015592	-0.00032657	0.00042065	-0.0013443	5.92e-05	-0.00034902	-0.00077576	-0.00088495	-0.0019037	0.0010601	-0.00012525	-0.0022315	0.0010994	-0.0011512	0.00028221	0.0012777	-0.00059339	0.00036228	4.08e-05	0.00076988	-0.0015194	-0.001113
LoSmoothGFPCentroidClosestFocusRelOffset	0.043954	0.03618	0.010974	0.017658	-0.028774	-0.20944	-0.082247	0.0097403	0.083968	0.0859	-0.045949	0.10579	-0.039725	-0.038281	-0.0082279	0.0293	0.043285	-0.065236	0.058319	0.044059	-0.080569	-0.046471	0.052169	-0.0014354	-0.0041758	-0.022489	-0.0031895	-0.0054153	-0.01586	0.043012	-0.069423	0.020844	0.030469	-0.027266	0.011874	0.022459	0.0010536	-0.01744	-0.03802	-0.015652	0.02026	-0.029058	0.016585	0.0028689	-0.0012041	0.014511	-0.12962	0.016421	-0.15266
LoSmoothGFPCenterOfMassClosestFocusRelOffset	0.042078	0.031961	0.0093582	0.014924	-0.029372	-0.19476	-0.075849	0.0079323	0.073877	0.079166	-0.041374	0.10204	-0.039847	-0.036203	-0.0085459	0.026423	0.023463	-0.061649	0.081987	0.048091	-0.11142	-0.043885	0.066779	0.00023597	-0.01431	-0.015235	-0.0091427	0.03299	0.0037656	-0.017577	-0.02078	-0.043397	-0.0052782	-0.022637	0.019938	-0.00048616	0.0053617	-0.0051502	0.002621	-0.0054969	-0.031482	-0.034106	-0.028866	-0.010748	0.012409	0.026758	-0.11247	0.0091938	-0.14946
LoSmoothGFPBrightSpotClosestFocusRelOffset	0.042801	0.030409	0.010969	0.013259	-0.029349	-0.18451	-0.066955	0.0066429	0.059788	0.069239	-0.051094	0.1057	-0.042691	-0.047939	-0.0069559	0.024047	0.0083844	-0.055687	0.11438	0.05954	-0.17133	-0.042809	0.087968	-0.00086107	-0.015087	0.05296	0.0072641	0.010776	-0.0025312	-0.037366	0.039497	-0.028632	-0.0064965	0.015662	0.011887	-0.0249	-0.0048862	-0.022136	-0.081179	-0.0034739	-0.025217	-0.022527	-0.048806	-0.021213	0.0030605	0.023344	-0.10134	-0.0019791	-0.16343
LoSmoothBndNormIntegratedAbsAngle	0.055587	-0.027395	0.023765	-0.054082	-0.11183	-0.015537	0.027045	0.023623	0.024896	-0.0193	0.01099	-0.021489	0.054005	-0.04355	-0.00039513	-0.0015724	0.018492	0.036993	-0.02839	0.0026679	0.016835	0.012629	-0.0010348	-0.014813	0.01466	0.078001	-0.01341	0.019751	0.039551	-0.06269	-0.10636	0.026029	0.054573	0.051756	0.085783	-0.031796	-0.027874	0.11411	-0.0042004	-0.081219	-0.019199	0.062794	-0.029694	0.01735	-0.060158	-0.0223	0.028244	-0.1476	-0.077291
LoSmoothBndUndulationCount	0.067675	0.0014472	0.025912	-0.06808	-0.13416	-0.033748	0.051006	0.022089	0.011115	0.0076911	0.0025279	0.015859	-0.024867	-0.017743	-0.016582	0.026327	-0.0070864	-0.012975	-0.03365	0.00016813	0.034739	-0.00016098	0.003856	-0.0016217	0.0011318	0.067081	-0.055119	0.027967	0.040615	-0.017961	-0.0095354	0.036799	-0.043375	-0.00176	0.035551	-0.0052438	-0.059507	0.040524	-0.030875	-0.013136	0.019812	0.0015782	-0.0068281	-0.0015815	-0.005781	-0.028883	0.023233	-0.10167	-0.081488
LoSmoothBndUndulationTotalRelativeArea	-0.089246	0.0034369	-0.026108	0.12827	0.17586	-0.020541	-0.13569	-0.019021	0.1012	-0.016716	0.014486	0.0042394	0.13143	-0.033934	0.035244	-0.036159	0.081239	0.045308	-0.01392	-0.0013439	0.0059116	-0.02477	0.013202	-0.012819	-0.0054083	0.085499	0.16538	0.0039547	-0.17154	-0.18335	-0.011806	-0.045461	0.10077	0.031571	-0.083861	-0.0014876	0.028076	-0.039814	0.01856	-0.066404	0.00061642	0.052146	-0.12204	-0.052743	-0.021	-0.08377	0.088294	-0.044815	0.0088337
LoSmoothBndProcessesGE05	0.078621	-0.069231	0.1268	-0.03989	0.0011333	-0.010401	0.049663	-0.041203	0.030391	-0.020192	-0.091571	-0.038775	0.060959	-0.11901	-0.098958	0.10515	-0.018422	0.10779	-0.055103	0.015233	-0.05274	0.15654	-0.097017	0.0234	0.0065628	-0.033258	0.0038458	0.026769	-0.046117	-0.13444	-0.12919	0.014877	0.18471	0.0050049	0.22885	0.0031168	-0.27374	0.34445	-0.064779	0.11654	-0.13394	0.15619	0.040327	-0.086106	0.047239	0.018966	-0.059842	-0.028788	0.10356
LoSmoothBndProcessesGE1	0.0776	-0.083631	0.14034	-0.028365	0.027667	0.023629	-0.0004558	0.13125	0.026843	-0.019813	-0.11031	-0.0236	0.045676	-0.12329	-0.12046	0.12286	-0.0239	0.11467	-0.073136	0.011206	-0.05518	0.17262	-0.11073	0.04526	-0.0026975	-0.024284	0.41603	0.39394	0.12704	0.091766	-0.042475	0.12426	-0.039551	0.016357	0.0981	-0.027058	-0.10753	0.18986	-0.068859	0.042396	-0.086308	0.097133	0.052621	-0.03202	0.12105	0.051028	0.11035	0.16707	-0.065429
LoSmoothBndCurvatureSharpestProcess	0.00084746	-0.00097868	0.0019815	-3.38e-05	0.0017526	0.00062785	0.00087755	0.001824	-0.0005232	0.0021296	-0.0031336	2.2e-05	0.00034441	-0.0011431	-0.0010071	0.0032519	-0.0014084	0.0011347	-0.0023047	-4.24e-05	0.001278	-0.00034569	0.0021882	0.00088164	-0.0013557	0.00055715	0.0067476	0.0031199	-0.0014097	-0.00051132	0.00039357	0.0018798	-9.42e-05	0.0010637	8.79e-05	0.0013785	-0.0046844	0.013955	0.0005848	-0.00090188	0.0011407	0.0042548	0.0047667	0.004702	0.011295	-3.67e-05	0.017989	0.005098	-0.0015303
LoSmoothAreaSharpestProcess	-0.068552	-0.085302	-0.08752	0.024048	0.025787	-0.022112	-0.069192	-0.0075435	0.012921	0.019428	0.14765	0.049712	0.029441	0.093854	0.15131	-0.13048	0.19876	-0.040517	0.29669	0.051259	0.053364	0.1753	-0.056475	0.0064718	0.044722	0.01098	0.025216	-0.051272	0.19914	0.12952	0.013121	-0.030911	-0.10763	-0.054066	0.085976	-0.0086823	-0.057698	0.10524	-0.019154	-0.027293	-0.060682	0.091097	-0.0023062	0.0045402	0.010283	-0.049958	-0.0041913	0.081853	0.031069
LoSmoothRelativeAreaSharpestProcess	-0.13542	-0.15411	-0.12523	0.089372	0.1271	-0.06193	-0.1228	-0.02039	-0.005552	0.04075	0.1732	0.01085	0.042085	0.078714	0.16781	-0.14504	0.19836	0.023727	0.40363	0.072638	0.13717	0.19687	-0.017524	-0.023348	0.048552	0.051734	-0.11594	0.020864	0.27577	0.13953	-0.03713	0.11263	-0.13971	0.061327	0.091675	-0.021798	-0.058319	0.12136	-0.026393	-0.0059084	-0.0037636	0.055157	-0.016142	-0.079516	0.053207	-0.059288	0.060584	-0.023775	0.013969
LoSmoothBndCurvature2ndSharpestProcess	0.014669	-0.020386	0.028808	-0.0067972	0.0038539	0.0099952	-0.0080182	0.033115	0.0035098	0.0034546	-0.012005	-0.0020319	0.0047227	-0.005496	-0.0045075	0.011791	-0.0018326	0.011197	0.0014889	0.0037847	0.0049451	-0.0055723	0.0066917	-0.0030221	-0.00070768	0.0069941	0.016865	-0.00093625	0.027168	-0.019672	-0.018939	0.0030175	0.019437	-0.0074598	0.040583	0.0070745	-0.037695	0.071803	-0.006201	-0.0033359	-0.0031167	0.018197	-0.0075112	0.021013	0.043879	-0.0014628	0.068025	0.053983	-0.0021364
LoSmoothArea2ndSharpestProcess	-0.013548	0.097576	0.014466	0.051079	0.022741	0.023759	-0.061402	0.014945	0.032126	-0.06379	0.078281	-0.033335	0.226	-0.094907	0.013101	-0.037585	0.058917	-0.13578	-0.15746	-0.042165	-0.19559	-0.03714	-0.01309	0.024052	-0.028312	-0.03651	-0.061275	-0.049109	0.11017	0.12028	0.064159	-0.070847	-0.11541	-0.072722	0.030141	0.01169	-0.014587	0.018231	-0.020243	0.033258	-0.031932	-0.043874	0.060409	0.016145	0.021626	0.028347	-0.082837	0.11126	0.039458
LoSmoothRelativeArea2ndSharpestProcess	-0.044292	0.20316	0.061773	0.1554	0.12872	0.019283	-0.13407	0.017298	0.026265	-0.095844	0.092918	-0.11469	0.41528	-0.21904	-0.0068105	-0.038038	0.054363	-0.14941	-0.2762	-0.070975	-0.30153	-0.089315	0.018966	0.019545	-0.056868	-0.055757	-0.18294	-0.068789	0.24707	0.16151	0.053348	0.048585	-0.19353	-0.016959	0.04034	0.012415	-0.057761	0.054362	-0.046732	0.077924	-0.060887	-0.030337	0.042728	0.01999	-0.053797	0.031261	0.074159	-0.072337	-0.0084576
LoSmoothBndAngleSharpestProcessesGFPCentroid	0.085084	0.26842	0.1764	0.058588	0.0571	-0.028368	-0.049671	-0.0021538	-0.21195	-0.10806	0.30374	0.12143	-0.071149	-0.065986	-0.054572	0.050914	-0.0076978	-0.030272	0.052196	0.032672	0.092244	0.067741	-0.0069307	-0.0074916	0.065941	0.015454	0.041805	0.01305	-0.029501	-0.027646	-0.028817	-0.01375	0.0632	0.014402	-0.012421	-0.0040806	-0.00055585	-0.002974	-0.00030373	0.0030796	0.0032632	-0.0080906	0.011847	-0.0027377	-0.011642	-0.0026506	0.0067298	-0.0091094	-0.0031331
LoSmoothBndAngleSharpestProcessesGFPCenterOfMass	0.085551	0.26647	0.17676	0.058223	0.054608	-0.029001	-0.050572	-0.0029144	-0.21606	-0.10963	0.30864	0.12466	-0.07357	-0.068771	-0.053291	0.049053	-0.013578	-0.031649	0.056962	0.033869	0.089937	0.068412	-0.0051948	-0.0053222	0.058519	0.013102	0.041869	0.023323	-0.024706	-0.029137	-0.023989	-0.019789	0.056391	0.0054985	-0.0076077	-0.0056807	-0.0036534	-0.0015518	0.0012986	0.019063	-0.0082508	-0.012599	0.014008	-0.0020325	-0.0017869	0.00035173	-0.0027619	-0.00029018	-0.010445
LoSmoothBndAngleSharpestProcessesGFPBrightSpotCentroid	0.085828	0.26473	0.17701	0.057342	0.053102	-0.028349	-0.049939	-0.0037349	-0.21804	-0.1107	0.3063	0.1265	-0.075565	-0.070242	-0.053359	0.049379	-0.019435	-0.032249	0.061552	0.035355	0.083724	0.067577	-0.0051691	-0.0049728	0.052298	0.016424	0.044568	0.025186	-0.025141	-0.033085	-0.016459	-0.022124	0.053733	0.0030933	-0.0095389	-0.010819	-0.0031813	-0.0083398	-0.0044522	0.022905	-0.015374	-0.010472	0.017118	-0.0077502	0.0089827	0.0031026	-0.0084863	0.005719	-0.0074203
LoSmoothHeightTallestProcess	-0.068159	-0.14202	-0.08795	0.0068759	0.030953	-0.02269	-0.032933	-0.0076948	-0.013738	-0.019944	0.053908	0.034746	0.031888	-0.0085376	0.017097	-0.035094	0.0041484	-0.12275	0.058731	0.018635	0.0074617	0.06264	-0.034866	0.015842	0.0070413	-0.01082	0.1432	0.01148	-0.1062	-0.055316	0.03452	-0.035448	0.041009	-0.07702	-0.040635	0.045547	-0.073879	0.0056875	-0.049376	0.22392	-0.15647	-0.17107	0.20578	0.13459	-0.1962	0.29478	0.051863	-0.089047	-0.034675
LoSmoothRelativeHeightTallestProcess	-0.092141	-0.18784	-0.11528	0.016375	0.050481	-0.0339	-0.042732	-0.0098849	-0.022078	-0.022277	0.065654	0.028916	0.039071	-0.022531	0.012111	-0.035112	-0.015749	-0.1377	0.068046	0.022943	0.024402	0.066974	-0.024379	0.0096653	0.00717	-0.00064147	0.11715	0.057927	-0.13301	-0.060382	0.028093	-0.017527	0.053107	-0.057089	-0.05329	0.047371	-0.067959	-0.012117	-0.051442	0.2721	-0.14783	-0.23773	0.24492	0.12203	-0.19392	0.3515	0.030981	-0.089318	-0.023383
LoSmoothAreaTallestProcess	-0.057093	0.0079644	-0.050686	0.018737	0.027182	0.11891	-0.043011	-0.0046818	0.22909	-0.025515	0.1006	0.057806	0.13462	-0.061613	0.047858	-0.0716	0.055345	-0.18265	0.012367	0.003271	-0.028017	0.056001	-0.030642	0.011426	0.0087757	0.03301	0.19704	0.0093007	-0.19188	-0.082894	-0.010469	-0.099897	0.1238	-0.053159	-0.037816	0.0098772	0.045839	-0.0027773	0.040149	-0.085899	0.012243	0.079379	-0.017351	-0.0067726	0.099114	-0.082785	-0.11081	0.14032	0.016686
LoSmoothRelativeAreaTallestProcess	-0.15939	-0.02446	-0.076384	0.14208	0.21024	0.13917	-0.12589	-0.028435	0.30255	-0.029143	0.10438	0.013195	0.21299	-0.17953	0.012547	-0.059263	-0.024881	-0.17385	0.036493	0.016369	0.047227	0.042539	0.021149	-0.021252	0.0053246	0.079338	0.13753	0.071518	-0.21591	-0.1804	-0.0885	0.069222	0.15426	0.079981	-0.039461	-0.017077	0.050386	-0.014918	0.052101	-0.068701	0.07821	0.030851	-0.083618	-0.074934	0.1063	-0.16224	-0.048453	-0.013786	-0.032199
LoSmoothBaseTallestProcess	0.019025	0.1479	0.038632	-0.028779	-0.0075365	0.22775	0.072882	-0.017099	0.33081	0.076211	0.06368	0.1187	-0.12856	-0.034113	0.001957	0.018212	0.027563	0.09718	0.044685	0.0086288	0.018299	-0.013267	0.012983	-0.0049404	-0.0095808	0.016018	-0.043289	0.011246	0.048793	0.05725	0.031673	-0.018788	-0.026195	-0.027871	-0.0012446	0.0049336	-0.0070637	0.0011803	-0.013877	0.062031	-0.032327	-0.05205	0.065072	0.026441	-0.028023	0.10916	-0.028388	0.026634	0.015169
LoSmoothRelativeBaseTallestProcess	-0.0022461	0.14586	0.054944	0.021968	0.065494	0.19716	0.038674	-0.025698	0.2907	0.071097	0.021525	0.089185	-0.12026	-0.049731	-0.02084	0.039131	-0.001709	0.13955	0.043965	0.010956	0.043101	-0.031685	0.024358	-0.011429	-0.011339	0.021456	-0.035552	-0.02772	0.085024	0.004296	0.0124	0.039251	-0.046931	0.010178	0.017628	-0.0058603	-0.029069	0.021642	-0.017064	0.043876	-0.031836	-0.036003	0.014413	0.026239	-0.059801	0.037846	0.053748	-0.067172	-0.021424
LoSmoothHeight2ndTallestProcess	0.02392	0.058085	0.020682	0.0095192	-0.02625	-0.020654	-0.026988	0.008919	0.0064521	-0.0078884	0.013745	-0.029168	0.074952	0.042111	0.055917	-0.041081	0.10451	0.053315	-0.011028	-0.01431	-0.022421	-0.014845	0.00062711	-0.011695	-0.0021674	0.047572	0.037728	-0.014394	0.0044029	-0.044044	-0.061162	-0.037742	0.03387	0.048128	0.057327	-0.042987	0.10016	0.043321	0.057883	-0.30057	0.11734	0.23675	-0.11745	0.033188	-0.089115	0.54888	-0.014659	0.010813	0.011965
LoSmoothRelativeHeight2ndTallestProcess	0.0078712	0.05413	0.025368	0.032384	0.021555	-0.024365	-0.03763	0.0019531	-0.004923	-0.0024826	-0.0066608	-0.035205	0.058638	0.02842	0.035753	-0.025498	0.071656	0.063713	-0.0089923	-0.011181	-0.0099759	-0.019928	0.0064714	-0.013387	-0.0023904	0.038517	0.028708	-0.026082	0.021999	-0.037717	-0.055054	-0.00011153	0.021687	0.060727	0.037101	-0.034662	0.073217	0.042608	0.046757	-0.2466	0.082112	0.22002	-0.10403	0.036313	-0.089463	0.47335	0.02754	-0.019576	0.0067467
LoSmoothArea2ndTallestProcess	0.028752	0.090986	0.0055148	-0.0082064	-0.037786	-0.029177	-0.026768	0.015504	-0.031599	0.0052007	0.060592	-0.020915	0.047764	0.19954	0.1737	-0.098409	0.32651	0.28165	-0.050626	-0.059391	-0.14155	-0.10871	-0.032857	0.0096958	-0.061269	-0.012186	0.069784	0.12852	-0.17107	-0.055437	0.027749	-0.037513	0.069841	-0.056489	-0.025935	0.0030815	-0.0074326	-0.018602	-0.0024469	0.10188	-0.017867	-0.11421	0.084465	-0.024393	0.050474	-0.043534	-0.10124	0.10594	0.013772
LoSmoothRelativeArea2ndTallestProcess	0.0049203	0.14125	0.048479	0.073376	0.085013	-0.059001	-0.081846	0.0018048	-0.068944	0.019612	0.0095477	-0.062712	0.043767	0.21317	0.1755	-0.085126	0.35183	0.43829	-0.048497	-0.068274	-0.13174	-0.16496	-0.02257	-0.0010817	-0.071433	-0.008656	0.058431	0.089686	-0.096645	-0.10506	0.00083656	0.077804	0.03928	0.0012765	-0.029228	0.021619	-0.068414	0.017401	-0.020782	0.10442	-0.052954	-0.056751	0.020335	0.011446	-0.020301	-0.082632	0.032832	-0.074711	-0.037354
LoSmoothBase2ndTallestProcess	0.020219	0.14864	0.040015	-0.028487	-0.0080998	0.22462	0.072178	-0.016598	0.32572	0.074916	0.061547	0.11643	-0.12622	-0.033371	0.001764	0.018349	0.027486	0.096981	0.042336	0.0080449	0.017502	-0.013946	0.012919	-0.0048493	-0.0094729	0.016391	-0.042712	0.010011	0.048731	0.056315	0.031093	-0.018783	-0.025796	-0.026639	-0.00087304	0.0043782	-0.0061964	0.0017439	-0.012651	0.057011	-0.030349	-0.04693	0.060439	0.024955	-0.0252	0.10427	-0.027151	0.027224	0.015787
LoSmoothRelativeBase2ndTallestProcess	5.67e-06	0.14988	0.057604	0.021467	0.063837	0.19694	0.039101	-0.02527	0.28936	0.070454	0.019903	0.088473	-0.11901	-0.048916	-0.020608	0.039035	-0.00062135	0.13987	0.041904	0.010317	0.041424	-0.032317	0.023674	-0.010991	-0.011255	0.020936	-0.033533	-0.03109	0.086563	0.0042937	0.012416	0.038102	-0.047099	0.00968	0.018456	-0.0064425	-0.029041	0.023198	-0.016484	0.038614	-0.031587	-0.028868	0.009507	0.026366	-0.058852	0.032483	0.055796	-0.067249	-0.02173
LoSmoothBndAngleTallestProcessesGFPCentroid	0.089024	0.27065	0.13284	0.029875	-0.030329	0.0076248	0.0024762	0.0027963	0.015519	0.034997	-0.27065	-0.16106	0.13174	0.11048	0.090181	-0.11891	-0.066717	-0.13373	0.15206	0.020363	0.12725	0.081578	-0.00055565	-0.0074354	0.0049335	0.013418	0.021539	0.025269	-0.035815	-0.0051441	-0.0087155	0.0018029	-0.0033676	0.0011285	-0.0024511	0.0040999	-0.0083145	0.0065967	-0.0025021	0.035513	-0.01481	-0.013724	0.016348	0.0020954	-0.010128	0.0012002	0.0029832	-0.0046963	0.0010031
LoSmoothBndAngleTallestProcessesGFPCenterOfMass	0.088816	0.27017	0.1332	0.029485	-0.029164	0.0098301	0.0044321	0.00093364	0.018235	0.036555	-0.27178	-0.16092	0.13118	0.11155	0.091929	-0.11999	-0.069257	-0.13113	0.16237	0.020702	0.12514	0.081148	-0.0021515	-0.0071072	0.0020827	0.018787	0.02383	0.030078	-0.034875	-0.010274	0.0058993	0.0037203	-0.0052684	-0.0072881	-0.0090521	0.0088607	-0.014302	0.0037292	-0.0036382	0.051835	-0.027805	-0.040892	0.035628	0.0019173	-0.014579	0.00061662	0.0098338	-0.0055379	0.0055492
LoSmoothBndAngleTallestProcessesGFPBrightSpotCentroid	0.088294	0.26875	0.13346	0.029131	-0.027689	0.012483	0.0066831	0.00025014	0.014446	0.034429	-0.27297	-0.16279	0.13142	0.1105	0.093137	-0.11898	-0.075034	-0.12887	0.17322	0.024043	0.11147	0.080632	-0.0017468	-0.0057583	0.0030944	0.028958	0.025016	0.024462	-0.031604	-0.0094762	0.015809	0.011962	0.0017032	-0.010525	-0.010715	0.0068111	-0.015773	-0.0051202	-0.015278	0.053152	-0.029513	-0.052207	0.03655	0.0027964	-0.014752	0.010074	0.0097467	-0.0058021	0.0045551
LoSmoothBndLargestAreaForProcessGE05	0.036324	-0.024029	0.048494	-0.0042663	0.014574	-0.03584	0.032242	-0.060008	0.029228	0.022587	-0.034192	-0.011031	0.06915	-0.10314	-0.039704	0.067637	0.082869	0.12588	0.045634	0.050591	-0.091619	0.34956	-0.14031	0.041681	0.019074	-0.090936	-0.26342	-0.16093	-0.2199	-0.061457	0.0099127	-0.057082	-0.038261	-0.045264	0.09061	-0.015119	-0.014463	0.011719	-0.0096795	0.012311	0.021532	-0.030315	-0.017318	-0.035612	-0.0040544	-0.0016818	-0.11808	0.026814	-0.024234
LoSmoothBndLargestRelativeAreaForProcessGE05	0.019062	-0.0096223	0.050886	0.025033	0.082765	-0.048855	0.014681	-0.066846	0.016071	0.043332	-0.063863	-0.013421	0.045875	-0.10916	-0.053312	0.083329	0.058515	0.16423	0.03931	0.053395	-0.10031	0.3879	-0.13551	0.045932	0.022214	-0.09981	-0.32479	-0.20681	-0.31862	-0.063684	0.026539	-0.048505	-0.072228	-0.023704	-0.022613	-0.0084286	0.028712	-0.031887	0.012839	-0.026518	0.0045226	0.00085204	0.019029	0.061767	0.043942	0.034492	0.16627	0.091967	-0.070076
LoSmoothBndSecondLargestAreaForProcessGE05	0.067576	-0.096896	0.12869	-0.044665	0.014852	-0.016364	0.026621	-0.12272	0.046409	-0.0053359	-0.0097522	-0.044645	0.08267	-0.017586	0.017393	-0.014518	0.058744	0.02789	0.0058933	0.006193	-0.042193	0.066538	-0.030759	0.010544	0.018501	0.021448	-0.044718	-0.075448	0.32565	0.0086231	-0.082695	-0.21167	0.45569	0.048244	-0.063241	-0.0051488	-0.077962	-0.05646	0.028533	0.094787	0.059245	-0.049506	-0.023422	-0.063494	-0.04797	-0.03598	-0.26114	-0.26319	0.19421
LoSmoothBndSecondLargestRelativeAreaForProcessGE05	0.037486	-0.053805	0.086949	-0.013375	0.06728	-0.021252	0.0057646	-0.095209	0.017942	0.015308	-0.034159	-0.01971	0.018469	0.01177	0.010042	-0.0053199	0.025939	0.036986	-0.0025281	0.0034105	-0.031713	0.054521	-0.007552	0.0078233	0.014844	0.020365	-0.040299	-0.11659	0.19148	0.027882	-0.0032649	-0.21285	0.31341	0.037576	-0.21282	-0.021673	0.011349	-0.13581	0.048817	0.023932	0.012429	-0.014432	0.050835	0.0075108	-0.0042051	0.043894	0.031532	-0.06221	0.141
LoSmoothBndAngleLargestProcessesGE05GFPCentroid	0.13498	-0.18564	0.29437	-0.11095	0.16107	-0.041188	0.051932	-0.31028	0.066038	-0.017753	0.060316	-0.014861	0.0050395	0.068932	0.06051	-0.043893	0.013239	-0.081975	-0.020294	-0.0136	-0.00050037	-0.076155	0.024506	-0.0094069	0.0032833	0.0040917	0.012589	0.025907	-0.03721	0.014816	0.019007	0.049194	-0.091714	-0.0061268	0.0069866	0.0035548	0.027336	-0.0055488	-0.0064832	-0.021793	0.0020966	-0.0061277	-0.00015209	0.012055	-0.0014144	-0.0024134	0.037812	0.040699	-0.044416
LoSmoothBndAngleLargestProcessesGE05GFPCenterOfMass	0.13465	-0.18519	0.29333	-0.11063	0.15901	-0.041739	0.051008	-0.31032	0.064685	-0.019657	0.061439	-0.014726	0.0049149	0.068265	0.061475	-0.045433	0.010564	-0.08224	-0.017701	-0.015351	-0.0017144	-0.077585	0.025584	-0.0082002	0.00032117	0.0021108	0.011834	0.0305	-0.03874	0.017439	0.020955	0.048691	-0.10059	-0.011651	0.010205	0.0024259	0.025856	-0.0040214	-0.0056276	-0.02181	0.0038536	-0.0048171	-0.0046749	0.010808	0.0037173	-0.0008924	0.033826	0.03985	-0.046189
LoSmoothBndAngleLargestProcessesGE05GFPBrightSpotCentroid	0.13455	-0.18519	0.2929	-0.11038	0.15785	-0.041405	0.050993	-0.30973	0.064117	-0.020778	0.060677	-0.015132	0.0057033	0.067505	0.062476	-0.045302	0.0094779	-0.082312	-0.015682	-0.016848	-0.0024403	-0.078322	0.025803	-0.0081323	-0.0013875	0.0022995	0.012264	0.032264	-0.037982	0.017685	0.021193	0.046922	-0.10227	-0.013897	0.011894	0.0015955	0.024933	-0.0046579	-0.0052893	-0.023236	0.0070693	-0.0032435	-0.0079066	0.0090057	0.010234	0.0011237	0.033509	0.037553	-0.045983
LoSmoothBndLargestAreaForProcessGE1	0.039497	-0.037432	0.064364	-0.0086932	0.01767	-0.0086892	0.0076678	0.043845	0.015134	0.0065225	-0.053602	-0.0082395	0.055688	-0.08621	-0.05792	0.076624	0.060187	0.11595	0.010619	0.029778	-0.070416	0.2816	-0.13123	0.057261	0.0020986	-0.032621	0.20978	0.23818	0.10908	0.17187	0.064225	0.029828	-0.12556	0.0016262	-0.11778	-0.025259	0.18843	-0.23138	0.015281	-0.063798	0.085223	-0.093711	-0.081202	0.030292	-0.11006	-0.0543	-0.2093	-0.13955	0.049147
LoSmoothBndLargestRelativeAreaForProcessGE1	0.018249	-0.01465	0.04397	0.00911	0.054952	-0.016368	-0.0022038	0.026159	0.0012345	0.020398	-0.056374	-0.0025251	0.024362	-0.060352	-0.04473	0.059698	0.026867	0.10309	0.0030222	0.023415	-0.058397	0.22082	-0.092366	0.042439	0.0028846	-0.024595	0.12831	0.15091	0.025639	0.13626	0.076984	0.023558	-0.12155	0.012591	-0.21218	-0.024787	0.19584	-0.24377	0.038713	-0.090863	0.040276	-0.034756	-0.030377	0.10421	-0.079391	-0.021141	0.027052	-0.11365	0.036194
LoSmoothBndSecondLargestAreaForProcessGE1	0.03826	-0.070285	0.088324	-0.019573	0.01113	0.03455	-0.056693	0.16602	0.024729	-0.0097995	-0.020559	-0.023396	0.020283	-0.0036333	0.01048	-0.0093622	0.027437	0.016871	0.0041083	0.00317	-0.026333	0.041061	-0.0056182	0.0048265	0.0095268	0.0057701	-0.015847	-0.023501	0.19013	0.023915	-0.04591	-0.12268	0.23372	0.026737	-0.038432	-0.00046074	-0.038247	-0.037225	0.011624	0.05194	0.015873	-0.024912	0.012741	-0.031063	0.095343	-0.0061287	0.2014	0.23177	-0.32494
LoSmoothBndSecondLargestRelativeAreaForProcessGE1	0.030118	-0.055467	0.077832	-0.010847	0.051133	0.023609	-0.056462	0.14141	0.013529	0.0070444	-0.034652	-0.012209	-0.0095788	0.019027	0.0071746	-0.0081296	0.011203	0.022287	-0.00042789	0.00032344	-0.025983	0.029726	0.0076602	0.0057934	0.0038123	0.0093262	-0.016246	-0.070081	0.13765	0.051004	-0.00016659	-0.16054	0.19593	0.02908	-0.18611	-0.02485	0.036551	-0.1298	0.041372	0.0096424	-0.019742	0.0041294	0.073246	0.0021012	0.10409	0.030803	0.33073	0.30234	-0.30096
LoSmoothBndAngleLargestProcessesGE1GFPCentroid	0.084408	-0.14829	0.21166	-0.057819	0.10098	0.076189	-0.14681	0.40556	0.037029	-0.02535	0.016209	-0.004372	-0.056628	0.059742	0.024074	-0.056045	-0.0034438	-0.046061	0.0097264	-0.00096757	-0.0058974	-0.025521	0.016355	-0.010386	-0.0010966	-0.012326	-0.081174	-0.046534	-0.074105	-0.019559	0.013344	0.017855	-0.040934	-0.00042701	0.018183	0.008218	0.0067597	-0.00050843	-0.0033079	-0.0034986	0.0045418	-0.0035099	-0.0096567	-0.0010127	-0.036333	-0.0041059	-0.064249	-0.079787	0.072968
LoSmoothBndAngleLargestProcessesGE1GFPCenterOfMass	0.084215	-0.14802	0.21113	-0.057285	0.099745	0.075995	-0.14702	0.40383	0.036035	-0.026382	0.016963	-0.004077	-0.056794	0.05911	0.024526	-0.057666	-0.0046686	-0.045606	0.011356	-0.0017702	-0.007332	-0.026585	0.016818	-0.0093364	-0.0024257	-0.013541	-0.082496	-0.046329	-0.075982	-0.019238	0.01507	0.017905	-0.044771	-0.0044381	0.020457	0.0066947	0.0086447	7.18e-05	-0.0020306	-0.0041454	0.0020712	-0.0047324	-0.012821	-0.0017796	-0.03516	-0.001142	-0.076687	-0.077042	0.078386
LoSmoothBndAngleLargestProcessesGE1GFPBrightSpotCentroid	0.084192	-0.14803	0.21096	-0.056985	0.099198	0.076118	-0.14713	0.40317	0.035873	-0.026867	0.0167	-0.0038683	-0.056658	0.059109	0.024845	-0.057717	-0.0054481	-0.045387	0.012433	-0.0028227	-0.0081448	-0.027229	0.016738	-0.0086355	-0.0033319	-0.01326	-0.082663	-0.046027	-0.0756	-0.019192	0.015194	0.016595	-0.046857	-0.0050884	0.020441	0.0047735	0.0090941	-0.00088603	-0.00093837	-0.0047168	0.0022259	-0.0039439	-0.012932	-0.0037902	-0.031404	0.0018477	-0.079773	-0.072091	0.080734
HiSmoothEccentricity	0.020735	0.025878	0.0099865	0.031455	0.017334	-0.10538	-0.010282	0.014623	0.04454	0.054006	-0.03311	0.051885	-0.028119	-0.037884	-0.0094454	0.034611	0.010568	-0.030059	0.076474	0.037631	-0.12613	-0.047688	0.050038	-0.012914	-0.0077408	-0.076323	-0.0036159	0.02107	-0.050142	0.11407	-0.19208	0.15365	0.10743	0.013106	0.046844	0.11648	0.032279	0.035647	0.16191	-0.1171	0.10921	-0.011241	0.26657	0.074524	-0.068152	-0.10244	0.14716	-0.060601	0.127
HiSmoothMajorAxisLength	0.055201	0.013015	0.0019966	-0.054258	-0.11843	-0.092471	-0.010045	0.020385	0.066824	0.028088	0.020724	0.066324	0.01065	-0.012768	0.0094679	0.00077899	0.065857	-0.071335	-0.009849	0.010464	-0.019729	0.012179	-0.0034671	0.0092342	-0.0026996	0.044358	0.003537	0.030998	-0.017207	-0.023464	0.042823	-0.061442	-0.036396	-0.030065	-0.02744	-0.035375	-0.011931	-0.01445	-0.071749	0.024669	-0.0074358	0.0069491	-0.051303	-0.03901	0.043024	-0.0035194	0.02961	-0.0383	0.0022474
HiSmoothMinorAxisLength	0.040118	-0.0013798	0.0054603	-0.11146	-0.16444	0.079636	0.040088	0.0074795	0.0040149	-0.049736	0.061486	-0.020737	0.022961	0.028248	0.03654	-0.042345	0.072878	-0.03989	-0.068039	-0.018648	0.012685	0.068188	-0.051192	0.021116	0.015466	0.11015	0.036931	-0.055346	0.020033	-0.030778	-0.00039901	-0.10416	-0.028546	0.024174	0.048631	-0.027486	0.093015	0.059944	-0.010761	-0.094007	-0.10308	-0.053966	0.05768	-0.031847	-0.03656	-0.016903	-0.091787	0.15982	0.056623
HiSmoothEllipticity	4.02e-05	4.56e-05	-0.00013352	-6.38e-05	-6.39e-05	-8.94e-05	-0.00010647	8.12e-06	0.00046361	0.00019771	-0.00060931	2.76e-05	-0.00024959	-0.00015549	8.18e-05	-2.65e-05	-0.00049285	-8.37e-05	0.00051674	-0.00098003	-0.00040513	-0.00015462	0.00014597	9.89e-06	-0.00010114	0.00052202	-0.00096684	-0.00011282	0.00025989	-0.00084847	-0.00038667	0.00053384	-0.00085002	0.0010101	-0.00054741	-0.00012483	-0.0015864	-0.00096209	0.00050189	0.0011179	-0.0018283	0.00041206	-0.0010742	0.0020741	0.00016214	0.0010288	-0.0023922	0.00060148	-0.0011003
HiSmoothGFPCentroidClosestFocusRelOffset	0.053407	0.04093	0.020052	-0.0048384	-0.041457	-0.19934	-0.072074	0.010675	0.082376	0.078029	-0.052322	0.12066	-0.051076	-0.033052	-0.018949	0.037474	0.054456	-0.064608	0.049248	0.035729	-0.10535	-0.033838	0.032108	0.0024674	-0.0052596	0.0025639	0.044537	-0.026204	-0.018069	0.024064	-0.015366	-0.038572	-0.00097016	-0.013378	-0.022089	-0.00023707	0.014002	0.0032708	-0.033537	0.029823	-0.1025	0.051612	-0.085338	-0.022686	0.0049058	-0.0011243	0.098638	0.032875	0.1883
HiSmoothGFPCenterOfMassClosestFocusRelOffset	0.049051	0.033829	0.017321	-0.0060068	-0.040316	-0.17944	-0.062955	0.0081481	0.071688	0.070467	-0.045354	0.11612	-0.050381	-0.031738	-0.020619	0.033036	0.028352	-0.058983	0.075454	0.039084	-0.13617	-0.033233	0.049102	0.0040097	-0.016363	0.0087306	0.035525	0.020177	0.0043663	-0.043735	0.043224	-0.11261	-0.043047	-0.014713	-0.023608	-0.023706	0.0144	0.016739	0.013573	0.055486	-0.15958	0.046638	-0.14339	-0.052411	0.014915	0.00026452	0.14322	0.014186	0.22357
HiSmoothGFPBrightSpotClosestFocusRelOffset	0.0518	0.033326	0.019791	-0.0082296	-0.041648	-0.17553	-0.054288	0.0067517	0.05964	0.063648	-0.057077	0.12707	-0.057065	-0.046074	-0.020926	0.032484	0.0099451	-0.055023	0.11779	0.056764	-0.21318	-0.03388	0.076321	0.0036232	-0.019594	0.078801	0.053915	-0.0012301	0.00010907	-0.072494	0.11337	-0.10593	-0.047854	0.026294	-0.037917	-0.047963	0.0078715	0.0063059	-0.065772	0.064929	-0.1752	0.057136	-0.18196	-0.072236	0.002113	-0.0085038	0.18241	-0.00526	0.24358
HiSmoothBndNormIntegratedAbsAngle	0.032617	-0.026963	0.018107	-0.014337	-0.071415	-0.012697	0.01523	0.024487	0.024194	-0.0069518	0.023862	-0.020918	0.067886	-0.047515	0.0055007	0.0024766	0.036425	0.031809	-0.025281	0.0020692	0.026341	0.032966	0.013962	-0.0093826	0.014733	0.087877	0.0028926	0.020135	0.038428	-0.091087	-0.075996	0.028187	0.021808	0.031352	0.069518	0.02529	-0.02761	0.063273	0.015693	-0.067539	0.0636	-0.060723	0.012979	0.044135	-0.012837	-0.057326	0.10448	-0.18547	-0.10305
HiSmoothBndUndulationCount	0.10043	-0.04462	-0.0053001	-0.028799	-0.12855	-0.026126	-0.001366	0.016812	0.041015	-0.025421	0.054919	-0.018555	0.11749	-0.11002	-0.0036533	-0.0084098	0.0042337	0.059126	0.078853	0.004485	0.067594	-0.063603	0.031681	-0.027182	-0.038264	-0.0010093	-0.0191	0.031433	-0.0078483	-0.047343	-0.0044656	0.0016541	0.020779	-0.037553	0.02401	-0.072258	-0.021206	0.00083338	-0.048687	0.01014	0.0030139	0.0020922	-0.045042	0.05969	-0.025852	-0.035407	0.017313	-0.09334	-0.066897
HiSmoothBndUndulationTotalRelativeArea	-0.039192	0.036919	-0.023401	0.030345	0.10633	-0.0013389	-0.0027805	-0.018891	-0.0094476	0.039007	-0.053484	0.026248	-0.08947	0.097794	-0.0092811	0.019651	0.036108	-0.050992	-0.10885	-0.0060762	-0.032275	0.056451	0.013188	0.013231	0.089962	0.047254	0.057505	-0.034899	-0.038676	0.016252	0.012068	-0.11546	-0.080944	0.16605	0.039738	0.097683	0.0025487	-0.05563	0.0081802	-0.0018258	-0.032987	0.025418	0.032003	-0.22771	-0.069882	0.0035278	0.032624	-0.039315	0.00054792
HiSmoothBndProcessesGE05	0.058283	-0.062168	0.042785	0.18396	-0.043822	-0.017599	0.13249	0.038245	0.031772	-0.09641	-0.0059405	-0.048365	0.027591	-0.031959	-0.097269	0.021591	0.091919	0.022052	0.073623	0.0061517	0.028836	-0.02713	0.0058499	-0.12573	-0.011287	-0.0014466	0.10742	-0.077039	0.045771	-0.059027	0.031715	-0.072052	-0.044257	-0.00024735	0.25182	0.3299	-0.039515	-0.14948	0.0083789	0.055813	0.15964	-0.12792	-0.13357	0.018129	0.036885	0.037457	0.09522	0.043062	0.071288
HiSmoothBndProcessesGE1	0.049643	-0.060324	0.038689	0.17696	-0.032396	0.0062839	0.10392	0.043531	0.020921	-0.070677	0.0070479	-0.054039	0.03575	-0.042424	0.1098	0.20371	0.054899	0.0082327	0.077759	0.0076028	0.065016	-0.052132	0.093486	0.25193	0.0119	-0.021657	0.095867	-0.065408	0.003621	-0.020518	0.039878	-0.089989	-0.05322	0.02211	0.19395	0.36707	-0.10103	-0.11467	0.012038	0.043453	0.25902	-0.21454	-0.18207	0.051559	0.092949	0.069025	0.14089	0.062289	0.1036
HiSmoothBndCurvatureSharpestProcess	0.00010247	-8.1e-05	-0.00011828	0.00045359	-0.00022999	0.00012963	-9.89e-05	-6.7e-05	0.00022577	6.63e-05	-0.00051565	-0.00032249	-2.76e-05	-0.00047207	-0.00095827	-0.0003318	2.37e-05	0.00021781	0.00096469	-0.00061906	-9.4e-05	0.00033604	0.00093319	-2.24e-05	-0.00050748	-0.00075136	0.00096434	0.00043246	-0.0010095	0.0009944	0.00059438	-0.0019378	-0.0019413	0.0021114	-0.0006669	0.0024985	-0.002116	0.0022032	0.0019723	-0.0015389	0.0039425	-0.0018356	-0.00031242	-0.00052301	0.00085012	-0.0018151	0.00058214	-0.005291	-0.0042042
HiSmoothAreaSharpestProcess	-0.04134	0.037815	0.019773	-0.036974	-0.032594	0.002646	0.027958	0.011863	-0.0011519	0.09497	0.020549	0.10537	-0.051467	0.084268	0.066395	-0.093224	-0.044715	-0.063329	-0.090037	-0.0063578	-0.073482	0.050367	-0.14273	0.067429	0.025554	0.038771	0.028686	-0.0019506	0.011709	0.015187	0.030891	-0.074997	0.013998	-0.12752	-0.018076	0.11583	-0.083225	0.030441	0.0094543	-0.070948	0.0844	-0.012988	-0.039991	0.12951	0.068429	0.012053	0.01222	0.080609	0.04862
HiSmoothRelativeAreaSharpestProcess	-0.20334	0.063109	0.064112	0.015188	0.11948	-0.098394	0.0018514	0.01637	-0.042684	0.28823	0.0080591	0.22136	-0.086838	0.12101	0.14307	-0.25252	-0.26782	-0.028832	-0.24854	-0.012497	-0.1028	0.11852	-0.29276	0.11696	0.066574	0.16799	-0.078089	0.093976	0.1174	-0.14155	-0.058	0.15373	0.061891	-0.11169	0.012208	-0.0050183	-0.080879	0.096618	0.00038558	-0.009317	0.19233	-0.20985	-0.19489	0.1078	0.00077458	0.024549	0.094405	0.04462	0.074637
HiSmoothBndCurvature2ndSharpestProcess	0.0057	-0.0093867	0.0063392	0.021404	-0.015369	0.012996	-0.012511	-0.0033248	-0.0043409	0.0061585	-0.00042274	-0.0017754	0.0041957	-0.002691	0.023274	0.020917	-0.0021942	0.0024885	0.0025303	0.00097918	8.9e-05	-0.00042764	-0.0020044	-0.018667	-0.00075105	-0.0035856	0.0031427	-0.0090146	0.0021268	0.0061062	-0.0067193	-0.016279	0.00091572	0.014061	0.0091198	0.01331	-0.017501	0.0080656	0.002421	-0.0085564	0.027799	-0.023252	-0.0123	0.02719	0.0063227	-0.0072045	0.0092245	-0.0014255	-0.016728
HiSmoothArea2ndSharpestProcess	0.08541	0.03615	-0.10957	-0.032941	0.03827	0.036403	0.024527	0.0022911	0.03097	-0.12633	-0.013051	-0.051061	-0.12945	0.12577	-0.010372	0.1031	0.16742	-0.18844	-0.083234	-0.005784	-0.066583	0.1694	0.16355	-0.022232	-0.074516	0.051799	-0.092454	0.11595	0.016667	-0.016794	-0.026208	0.083961	0.051968	-0.071215	-0.059468	-0.16275	0.030654	0.08575	-0.0033528	0.026295	0.11909	-0.18239	-0.069115	-0.098488	-0.021009	0.050754	-0.033766	0.20772	0.072759
HiSmoothRelativeArea2ndSharpestProcess	0.16447	0.060468	-0.18869	0.054733	0.2381	0.049862	-0.022044	-0.02409	0.024301	-0.20327	-0.10164	-0.10425	-0.22809	0.193	-0.05894	0.19514	0.22185	-0.19367	-0.12575	-0.004767	-0.056817	0.23261	0.26163	-0.021586	-0.086055	0.076789	-0.030107	0.026698	0.10118	-0.12183	0.014664	0.12533	0.052518	-0.23678	-0.10027	-0.005584	-0.12325	0.10364	-0.0067238	-0.075378	0.028083	0.016551	-0.076161	0.23214	0.033189	-0.031733	0.020049	-0.095499	-0.0084108
HiSmoothBndAngleSharpestProcessesGFPCentroid	0.27322	-0.00030145	-0.16518	0.049282	0.077126	0.016976	-0.066401	-0.025408	0.0093848	-0.054588	0.015264	0.029676	-0.048201	0.01095	0.023992	-0.042118	-0.084938	-0.018281	0.016848	0.010057	0.0015279	-0.039322	-0.24893	0.08948	-0.31659	0.064705	-0.021295	0.0026859	0.0057159	0.021592	-0.039041	-0.034906	0.0026277	0.05942	0.056824	0.03941	0.027338	-0.036566	0.0027445	0.00053436	-0.016354	0.040562	0.029074	-0.058424	-0.017501	-0.0055308	0.0075558	-0.019121	-0.014504
HiSmoothBndAngleSharpestProcessesGFPCenterOfMass	0.27265	-0.00058359	-0.16339	0.048769	0.081334	0.015747	-0.06618	-0.026194	0.0047258	-0.048368	0.017266	0.031422	-0.04517	0.0084977	0.023934	-0.041949	-0.087668	-0.019913	0.02361	0.010704	0.0011946	-0.039577	-0.24841	0.091627	-0.33006	0.065855	-0.02645	0.008114	0.0032886	0.018447	-0.023933	-0.029752	0.0020694	0.039431	0.046783	0.049599	0.01373	-0.040823	0.00014565	0.00027658	-0.015036	0.039563	0.028076	-0.043711	0.0011486	-0.0038553	0.0025658	-0.015971	-0.024146
HiSmoothBndAngleSharpestProcessesGFPBrightSpotCentroid	0.2716	-0.0013021	-0.16162	0.048308	0.081699	0.018156	-0.064905	-0.027225	0.0017628	-0.049762	0.01663	0.029793	-0.044585	0.0080979	0.024442	-0.042205	-0.089835	-0.020106	0.031292	0.012903	-0.0047557	-0.040538	-0.24627	0.0928	-0.33313	0.067863	-0.027364	0.0078332	0.00017358	0.01704	-0.015256	-0.024791	0.00061346	0.038313	0.04636	0.049885	0.013598	-0.047043	-0.0023834	0.0010858	-0.011524	0.041951	0.031099	-0.03635	0.010194	0.0025349	-0.0084494	-0.011801	-0.027494
HiSmoothHeightTallestProcess	-0.085081	0.03002	0.05554	-0.019435	-0.044164	0.016454	0.0019496	-0.0047822	0.006807	-0.0068726	-0.011002	0.039189	-0.058067	0.068937	0.012522	-0.0011917	0.036382	-0.05893	-0.01131	0.0033406	-0.044155	0.014041	-0.078637	0.052221	-0.0044167	-0.0086067	0.085288	-0.066305	-0.0079196	0.040733	0.089996	-0.13355	-0.034263	-0.1527	-0.03832	0.21204	-0.11966	-0.013634	0.002596	-0.097276	-0.056269	0.21645	0.090588	0.20341	0.15525	-0.049923	-0.10547	-0.10049	-0.085847
HiSmoothRelativeHeightTallestProcess	-0.17883	0.033628	0.09602	-0.013629	-0.043294	0.00013432	-0.013031	-0.010938	0.0082459	-0.025949	-0.015953	0.032944	-0.074623	0.073612	0.00352	0.009184	0.035191	-0.077496	-0.0094979	0.010023	-0.049615	0.014062	-0.090162	0.05194	-0.014926	0.0010053	0.061204	-0.035877	-0.018475	0.039454	0.080685	-0.10698	-0.043354	-0.10249	-0.039897	0.19764	-0.11413	-0.011462	0.0028128	-0.058865	-0.048882	0.20045	0.091314	0.15783	0.16179	-0.047957	-0.11353	-0.12195	-0.11143
HiSmoothAreaTallestProcess	-0.0063798	0.04031	-0.015018	-0.063146	-0.035836	0.075594	0.07313	0.012984	-0.010174	0.053821	0.00065803	0.025166	-0.059115	0.10564	-0.000324	0.043863	0.15479	-0.16765	-0.057304	-0.0027409	-0.081905	0.02371	-0.097546	0.030876	0.10047	0.038555	0.00034584	0.038167	-0.055705	0.09845	0.0043574	-0.12676	-0.012001	0.094069	0.047904	0.096652	0.010008	-0.037107	0.01539	0.004095	-0.011506	0.066513	0.068042	-0.11838	0.025112	0.028317	-0.030439	0.044993	0.0025158
HiSmoothRelativeAreaTallestProcess	-0.11517	0.062835	-0.0149	0.021815	0.19911	0.098634	0.058344	-0.0026307	-0.070376	0.13489	-0.10002	-0.011084	-0.12949	0.16133	-0.089662	0.16009	0.21684	-0.22602	-0.11069	0.0094306	-0.072862	-0.017056	-0.18107	0.023213	0.20063	0.11927	-0.032689	0.056113	-0.037143	0.035576	-0.087751	-0.07456	-0.052481	0.36734	0.13196	0.077662	0.006874	-0.044111	-0.0038487	0.068928	-0.038836	0.041163	0.060889	-0.25028	-0.056622	0.0036851	0.045648	-0.1733	-0.11206
HiSmoothBaseTallestProcess	0.13258	-0.018023	-0.049296	-0.059556	0.063271	0.10906	0.13037	0.049113	-0.14009	0.3453	0.053932	0.056213	0.14654	-0.049222	-0.032826	0.020546	0.094907	-0.059388	0.012877	-0.019067	0.027516	-0.004011	0.10781	-0.026601	-0.058374	0.0064422	0.003084	0.015964	-0.022942	0.0045787	-0.01038	-0.0060299	0.017059	0.0087248	0.02965	-0.051242	0.036509	-0.0026935	0.0002979	0.033549	-0.0039613	-0.017851	-0.022067	0.015701	0.014937	0.0070568	-0.039119	0.058017	0.021344
HiSmoothRelativeBaseTallestProcess	0.11124	-0.013965	-0.038939	-0.0087308	0.13676	0.092054	0.089474	0.03546	-0.144	0.33478	0.0076837	0.055703	0.11411	-0.039764	-0.043927	0.034553	0.058369	-0.014126	0.0084591	-0.01626	0.043363	-0.011262	0.094243	-0.011812	-0.05586	0.0072157	0.055878	-0.055108	0.011499	-0.038794	0.020687	-0.023991	-0.0076706	-0.054725	-0.00033005	0.024897	-0.032878	-0.0031173	-0.0070444	-0.031089	-0.022748	0.041718	-0.0014303	0.12676	0.03693	-0.030832	-0.0022991	-0.043317	-0.018011
HiSmoothHeight2ndTallestProcess	0.068991	0.01305	-0.064513	-0.021468	-0.043607	-0.030068	-0.020758	-0.0039958	0.061781	-0.071585	0.036619	0.0015364	-0.019648	0.053714	0.067322	-0.082705	-0.01785	-0.014497	-0.088959	-0.0070776	-0.033962	0.071597	0.060651	-0.02283	0.099962	0.017334	-0.033185	0.051724	-0.032544	0.044521	-0.10362	-0.066764	0.031924	0.35606	0.24909	-0.1354	0.16796	-0.066678	0.032725	0.18125	-0.10305	-0.0015622	-0.11657	0.46016	0.057124	-0.060241	-0.018315	0.042987	-0.0067549
HiSmoothRelativeHeight2ndTallestProcess	0.041865	0.012112	-0.042749	0.0068868	0.0055243	-0.026576	-0.032287	-0.0088178	0.038396	-0.053074	0.0033032	-0.00035995	-0.029192	0.044762	0.040837	-0.050295	-0.020644	0.0035318	-0.065944	-0.0034375	-0.017132	0.041848	0.029256	-0.009807	0.077151	0.012077	0.0031586	0.00020479	-0.005034	0.02541	-0.065532	-0.058488	0.015738	0.24595	0.18826	-0.068491	0.10037	-0.049029	0.023095	0.12226	-0.11248	0.048324	-0.082278	0.42003	0.061396	-0.058208	-0.034056	0.0085602	-0.0097287
HiSmoothArea2ndTallestProcess	0.083077	0.0093564	-0.067141	-0.055154	-0.065975	-0.033017	0.020141	0.0094743	0.047408	-0.0010516	0.096654	0.057235	0.0052008	0.034047	0.12353	-0.17083	-0.1225	0.038911	-0.14054	-0.039328	-0.032863	0.2119	0.26508	-0.046751	-0.021474	-0.080624	0.014407	0.057425	-0.072537	0.096606	-0.0055868	-0.041452	-0.021972	0.14176	0.0025698	0.050043	-0.0096802	-0.0068831	0.015084	0.040077	0.083486	-0.063255	0.04221	-0.29822	-0.022796	0.046341	0.043833	0.032731	0.0078077
HiSmoothRelativeArea2ndTallestProcess	0.14083	0.020009	-0.10581	0.019645	0.077346	-0.065385	-0.032911	-0.01074	0.030472	0.034922	0.045389	0.091651	-0.032784	0.063709	0.16038	-0.23276	-0.24143	0.15683	-0.21842	-0.057367	-0.010566	0.29442	0.37909	-0.040921	-0.0097609	-0.12622	0.15558	-0.09441	-0.0012695	0.056704	0.038374	-0.092848	-0.062585	0.067378	0.029404	0.22072	-0.12747	-0.0076102	0.0041512	-0.031368	-0.040748	0.12521	0.070744	-0.10598	0.0077074	-0.012123	-0.030067	-0.12729	-0.050653
HiSmoothBase2ndTallestProcess	0.13384	-0.018127	-0.050162	-0.058922	0.063108	0.10825	0.12874	0.04863	-0.13865	0.34161	0.05344	0.055464	0.14569	-0.049201	-0.032497	0.02035	0.094133	-0.058365	0.012827	-0.018951	0.027534	-0.0040521	0.10703	-0.026411	-0.057208	0.0067803	0.0035861	0.015538	-0.022575	0.0041471	-0.0097748	-0.0063339	0.016911	0.0087553	0.029688	-0.050582	0.036253	-0.0027831	0.00055811	0.033356	-0.0046082	-0.017643	-0.022814	0.016772	0.01485	0.0065527	-0.038239	0.057274	0.021832
HiSmoothRelativeBase2ndTallestProcess	0.11455	-0.013526	-0.040236	-0.0091394	0.13593	0.092901	0.089151	0.035365	-0.14322	0.33344	0.0075291	0.056342	0.11367	-0.038776	-0.04322	0.034058	0.059258	-0.014363	0.008353	-0.016359	0.042494	-0.011013	0.092672	-0.010915	-0.05469	0.0067209	0.059716	-0.05816	0.012131	-0.03883	0.022787	-0.02744	-0.0080093	-0.05904	-0.00016863	0.028529	-0.035231	-0.0027729	-0.0071808	-0.033491	-0.025578	0.046077	-0.0011595	0.13262	0.037722	-0.032237	-0.0029401	-0.045089	-0.018438
HiSmoothBndAngleTallestProcessesGFPCentroid	0.27731	-0.0034273	-0.17003	0.012503	0.057329	0.013251	-0.030068	0.0041662	0.038808	-0.030918	-0.0075866	-0.012091	0.028042	-0.017264	0.0089268	-0.034715	-0.03421	0.037019	0.012853	0.014247	-0.034071	-0.092411	-0.11273	-0.026321	0.41457	-0.033219	0.0032051	0.0071793	0.0062099	-0.0031653	0.027748	0.0052	-0.016415	-0.058714	-0.063889	0.011056	-0.031782	0.035464	0.0054192	-0.019845	0.021417	-0.012228	-0.0013831	-0.010908	0.012235	0.009159	-0.0037595	-0.0017838	0.0016694
HiSmoothBndAngleTallestProcessesGFPCenterOfMass	0.27709	-0.0043333	-0.16835	0.012807	0.059366	0.01127	-0.030344	0.0037415	0.035457	-0.024552	-0.0061475	-0.0096428	0.032501	-0.018975	0.0088352	-0.033206	-0.034817	0.037789	0.014447	0.013681	-0.030688	-0.093344	-0.11076	-0.026282	0.41054	-0.03151	0.0015546	0.0026927	0.0023474	-0.0062349	0.039776	0.0057714	-0.018477	-0.072703	-0.073712	0.024478	-0.042705	0.033077	0.0020476	-0.026355	0.025637	-0.012398	0.005874	-0.0035172	0.022437	0.0034715	-0.0053657	0.0016006	0.0004449
HiSmoothBndAngleTallestProcessesGFPBrightSpotCentroid	0.27587	-0.005146	-0.1667	0.012668	0.059125	0.013059	-0.029047	0.0024154	0.032138	-0.025817	-0.006049	-0.010437	0.033165	-0.01749	0.0095453	-0.032936	-0.037022	0.037525	0.018789	0.014644	-0.035889	-0.093616	-0.11013	-0.02663	0.40833	-0.024167	-0.00060189	-0.00045697	-0.00061046	-0.0075165	0.042778	0.0093986	-0.017561	-0.07122	-0.07275	0.027315	-0.042913	0.028735	-0.0053048	-0.032956	0.029319	-0.014879	0.010705	0.0075241	0.023606	-0.0005829	-0.017515	0.0071108	0.0057223
HiSmoothBndLargestAreaForProcessGE05	0.020361	-0.026031	0.033757	0.17307	-0.0031146	-0.1007	0.27842	0.085928	0.051382	-0.037968	0.035384	0.031868	-0.0033851	0.035017	-0.065982	-0.11274	0.031511	-0.043138	-0.011589	-0.0089086	-0.04163	0.030369	-0.093084	-0.2536	-0.03583	0.014911	0.026749	-0.0010973	0.026495	-0.036046	0.0055512	-0.01125	0.00014511	-0.038641	0.077514	-0.02005	-0.015235	0.022056	-0.022995	0.015833	0.061719	-0.11638	-0.086581	-0.064325	-0.025295	7.29e-05	-0.20122	0.051358	-0.093908
HiSmoothBndLargestRelativeAreaForProcessGE05	0.016202	-0.042881	0.043557	0.34859	0.087246	-0.17751	0.50327	0.15531	0.079852	-0.079532	0.038649	0.027756	-0.026462	0.058286	-0.087852	-0.16221	0.00047667	-0.024531	-0.011157	-0.011643	-0.048286	-0.0019527	-0.11577	-0.43372	-0.059212	-0.0050755	-0.0088265	-0.0076427	-0.013846	0.032208	0.015115	-0.010035	0.0016948	-0.0024322	-0.10414	-0.067834	0.025458	0.014924	0.014959	-0.024122	-0.088601	0.10364	0.081759	0.037537	0.015371	-0.012914	0.075077	-0.024069	0.026647
HiSmoothBndSecondLargestAreaForProcessGE05	0.029834	-0.046004	0.037312	0.12442	-0.099685	0.041292	-0.043411	-0.031689	-0.0015074	0.029257	-0.0036963	0.015655	-0.01138	0.028523	-0.081653	-0.095874	0.031268	-0.0065406	-0.051681	-0.0083984	-0.022403	0.064097	0.041519	0.083811	0.083381	0.074527	-0.030174	0.020818	0.11099	-0.1819	-0.0042868	0.16671	0.0618	-0.20718	0.27254	0.024462	0.17109	-0.21884	-0.0055845	0.084481	-0.050518	0.061055	0.033946	-0.095482	-0.028894	0.010156	-0.029361	-0.00069159	-0.022696
HiSmoothBndSecondLargestRelativeAreaForProcessGE05	0.025065	-0.036796	0.024745	0.13371	-0.062539	0.044709	-0.040088	-0.038103	-0.010287	0.036023	-0.011603	0.016641	-0.031816	0.043225	-0.076823	-0.097947	0.0071295	0.00032916	-0.0523	-0.012004	-0.018794	0.045106	0.054475	0.074895	0.081129	0.047235	-0.041015	0.0027059	0.076177	-0.13459	0.026219	0.14671	0.052549	-0.21965	0.15937	-0.013961	0.20257	-0.26915	-0.0039836	0.057459	-0.16007	0.21878	0.17467	-0.085874	0.020635	-0.0041152	0.054064	0.020404	0.02597
HiSmoothBndAngleLargestProcessesGE05GFPCentroid	0.066098	-0.10129	0.077108	0.30207	-0.18433	0.13372	-0.12617	-0.093949	-0.036065	0.069718	-0.023677	0.025551	-0.057254	0.05132	-0.21494	-0.16227	0.058088	-0.018725	-0.014403	-0.012157	-0.015144	0.0068048	0.046244	0.1015	0.0078137	-0.019153	-0.013879	0.020361	-0.04598	0.056047	-0.012444	-0.019275	-0.012393	0.066278	-0.091375	-0.034978	-0.053382	0.084271	-0.00097725	-0.024841	0.020434	-0.034572	-0.020839	0.022193	-0.0071366	-0.0032817	-0.0038365	-0.0034969	-0.0016417
HiSmoothBndAngleLargestProcessesGE05GFPCenterOfMass	0.065782	-0.10088	0.076767	0.30072	-0.18323	0.13357	-0.1257	-0.093251	-0.03646	0.06902	-0.022908	0.02564	-0.057918	0.05094	-0.21384	-0.16211	0.056807	-0.019424	-0.013296	-0.012416	-0.016737	0.0068042	0.045933	0.10167	0.0053845	-0.019179	-0.015142	0.021712	-0.045826	0.055506	-0.01042	-0.018045	-0.012858	0.065174	-0.093479	-0.036221	-0.054212	0.087338	0.00093118	-0.025934	0.021103	-0.034102	-0.022563	0.024531	-0.0028892	-0.0026842	-0.0046138	-0.0050795	-0.00078091
HiSmoothBndAngleLargestProcessesGE05GFPBrightSpotCentroid	0.065535	-0.10056	0.07657	0.29964	-0.18232	0.13379	-0.12534	-0.092706	-0.037137	0.068399	-0.022705	0.025494	-0.05839	0.05052	-0.21256	-0.16196	0.05567	-0.019328	-0.011892	-0.012216	-0.018514	0.0063091	0.046174	0.10193	0.0040736	-0.018154	-0.014801	0.021146	-0.046245	0.05609	-0.0082352	-0.016387	-0.01286	0.065378	-0.093428	-0.037306	-0.052229	0.087756	0.0012905	-0.026118	0.020488	-0.033016	-0.024799	0.026063	0.0016586	-0.00079918	-0.0040738	-0.0023562	0.00021217
HiSmoothBndLargestAreaForProcessGE1	0.014388	-0.025705	0.022951	0.12846	-0.0044119	-0.059763	0.18792	0.070471	0.03451	-0.017003	0.038689	0.0066442	0.019269	0.0076125	0.14444	0.063834	-0.017258	-0.025444	-0.0031209	-0.0021978	0.011331	-0.010626	0.03528	0.30267	0.03713	0.010951	-0.0081248	0.015666	0.007474	-0.018688	-0.019702	0.0038088	0.012232	-0.01046	0.037041	-0.065849	0.0049022	0.040732	-0.01816	0.013662	0.0068491	-0.068049	-0.06432	-0.063651	-0.044154	0.0098311	-0.17132	0.042068	-0.075188
HiSmoothBndLargestRelativeAreaForProcessGE1	0.013787	-0.043785	0.026583	0.26317	0.056089	-0.10805	0.35741	0.12925	0.05581	-0.037081	0.058607	-0.0057609	0.017796	0.012926	0.25807	0.12156	-0.06518	-0.013036	0.0042991	-0.0013833	0.035563	-0.060586	0.10738	0.55947	0.064899	-0.016591	-0.065142	0.037617	-0.040795	0.042349	-0.027018	0.0031047	0.023491	0.025714	-0.13324	-0.17147	0.033499	0.059455	-0.012345	-0.036081	-0.14112	0.13718	0.087884	0.0016197	-0.028698	-0.029907	0.0030506	-0.042336	-0.0032646
HiSmoothBndSecondLargestAreaForProcessGE1	0.014625	-0.02811	0.023335	0.071167	-0.061116	0.031927	-0.038214	-0.011307	-0.007155	0.02835	0.00038129	0.0094813	0.00048143	0.0065071	0.12768	0.093876	-0.020443	-0.014616	-0.040773	-0.00041302	-0.02066	0.044857	-0.0088953	-0.067035	0.036373	0.044425	-0.012575	0.0095161	0.07128	-0.11429	0.0054558	0.09745	0.047096	-0.13465	0.16642	0.02588	0.095804	-0.1323	0.0099719	0.051933	-0.025081	0.031484	0.0058956	-0.056708	-0.007211	0.00044663	0.0073444	-0.0065029	0.0012186
HiSmoothBndSecondLargestRelativeAreaForProcessGE1	0.011918	-0.022765	0.015161	0.075847	-0.040408	0.032705	-0.034297	-0.016785	-0.011625	0.033568	-0.0030695	0.010695	-0.011268	0.014055	0.12034	0.082042	-0.032962	-0.010839	-0.039691	-0.0032582	-0.018409	0.030199	0.0034553	-0.058951	0.036751	0.020428	-0.018415	0.0018267	0.04685	-0.080094	0.022157	0.085829	0.040869	-0.14046	0.09291	-0.015049	0.1227	-0.15747	0.0071747	0.031998	-0.096707	0.13391	0.10559	-0.054902	0.025087	-0.016713	0.042984	0.0026898	0.026193
HiSmoothBndAngleLargestProcessesGE1GFPCentroid	0.035025	-0.066153	0.052216	0.18725	-0.12541	0.099924	-0.10971	-0.043694	-0.036185	0.080386	-0.00020824	0.022132	-0.015024	0.011076	0.30421	0.25607	-0.070744	-0.033302	-0.042023	0.0069202	-0.027621	0.024039	-0.05006	-0.20392	-0.0074171	-0.015905	0.0034178	0.0041218	-0.014354	0.020702	0.00050042	-0.01374	-0.0081972	0.022101	-0.042139	-0.034612	-0.013484	0.03839	-0.0062019	-0.0081517	-0.0044744	-0.0051628	0.00058826	0.0078395	-0.011093	-0.0030847	-0.015294	-0.0064241	-0.0053762
HiSmoothBndAngleLargestProcessesGE1GFPCenterOfMass	0.034831	-0.065816	0.051913	0.18641	-0.12456	0.09966	-0.10921	-0.043767	-0.036492	0.079678	0.00021868	0.022191	-0.01552	0.010991	0.3031	0.2546	-0.071115	-0.033373	-0.041162	0.0068981	-0.02867	0.023952	-0.050041	-0.20311	-0.0090422	-0.016525	0.0030158	0.0049812	-0.014755	0.021118	0.0017829	-0.013393	-0.0085771	0.021717	-0.044093	-0.036273	-0.013288	0.040561	-0.0043333	-0.0084047	-0.0058804	-0.0046239	-0.00028923	0.0084519	-0.008032	-0.0026226	-0.016273	-0.0080207	-0.0047935
HiSmoothBndAngleLargestProcessesGE1GFPBrightSpotCentroid	0.034706	-0.065614	0.051748	0.18593	-0.12386	0.099759	-0.10886	-0.04389	-0.036984	0.079345	0.0001746	0.02219	-0.015902	0.010859	0.30237	0.25362	-0.071552	-0.033182	-0.040106	0.0069714	-0.029969	0.02357	-0.049775	-0.20268	-0.0096232	-0.016715	0.0030033	0.0046352	-0.015013	0.021746	0.0034681	-0.013202	-0.0085575	0.021745	-0.04476	-0.037359	-0.011081	0.040706	-0.0030065	-0.0086407	-0.0077281	-0.0032999	-0.0016509	0.008502	-0.004118	-0.00055637	-0.016801	-0.0063395	-0.0030293
[truncated: 96 more columns]
