# Supplementary material for: Cross-talk between Rho and Rac GTPases drives deterministic exploration of cellular shape space and morphological heterogeneity
Source: Open Biol. 2014 Jan 22;4(1):130132. doi: 10.1098/rsob.130132 (PMC3909273; doi:10.1098/rsob.130132)
Supplement: Supplemental Table 3 [file rsob130132supp3.xls]

## Sheet: Table S3
Table S3. Treatment Condition Heterogeneity Profiles (TCHPs) for all Treatment Conditions (TCs) and their clustering
TC	Cluster	shape1	shape2	shape3	shape4	shape5	shape6	shape7		enriched in shape1	enriched in shape2	enriched in shape3	enriched in shape4	enriched in shape5	enriched in shape6	enriched in shape7	Number of shapes
'Goalpha65A_overex'	1	0.630435	0.0289855	0.00724638	0.224638	0.0434783	0.0289855	0.0362319		1	0	0	1	0	0	0	2
'CG9426'	1	0.592593	0	0	0.166667	0.0555556	0	0.185185		1	0	0	1	0	0	1	3
'Gef26'	2	0.488095	0.047619	0.0238095	0.380952	0	0.0238095	0.0357143		1	0	0	1	0	0	0	2
'Centrosomal protein 190kD'	2	0.555556	0	0	0.277778	0.0555556	0.0555556	0.0555556		1	0	0	1	0	0	0	2
'CG6838'	2	0.444444	0	0	0.333333	0	0	0.222222		1	0	0	1	0	0	1	3
'rho-like'	2	0.421053	0	0	0.473684	0	0	0.105263		1	0	0	1	0	0	1	3
'Arf51F'	2	0.5	0	0.0384615	0.294872	0.025641	0.0128205	0.128205		1	0	0	1	0	0	1	3
'CG4448'	2	0.414141	0	0.010101	0.373737	0.030303	0.020202	0.151515		1	0	0	1	0	0	1	3
'rab3-GAP'	2	0.411765	0	0.117647	0.294118	0	0	0.176471		1	0	1	1	0	0	1	4
'CG9248'	3	0.212121	0.030303	0.030303	0.393939	0.0606061	0.030303	0.242424		1	0	0	1	0	0	1	3
'CG7578'	3	0.263636	0.0272727	0.0363636	0.363636	0.0545455	0.0181818	0.236364		1	0	0	1	0	0	1	3
'staufen'	3	0.226415	0.0188679	0.0377358	0.264151	0.150943	0.0188679	0.283019		1	0	0	1	1	0	1	4
'CG1583'	3	0.209302	0.0116279	0.0348837	0.27907	0.0348837	0.104651	0.325581		1	0	0	1	0	1	1	4
'enabled'	3	0.24	0	0.04	0.24	0.08	0	0.4		1	0	0	1	0	0	1	3
'lightoid'	3	0.266667	0	0	0.3	0.0666667	0	0.366667		1	0	0	1	0	0	1	3
'cib'	3	0.27027	0	0	0.405405	0.0135135	0.027027	0.283784		1	0	0	1	0	0	1	3
'CG5160'	3	0.229167	0	0.0208333	0.333333	0	0.0625	0.354167		1	0	0	1	0	0	1	3
'yurt'	3	0.179487	0	0.0512821	0.358974	0	0.0769231	0.333333		1	0	0	1	0	0	1	3
'SCAR'	4	0.121951	0.0487805	0	0.365854	0.121951	0.0487805	0.292683		1	0	0	1	1	0	1	4
'formin 3'	4	0.115385	0.0384615	0	0.384615	0.153846	0.0769231	0.230769		1	0	0	1	1	0	1	4
'armadillo'	4	0.17284	0.0246914	0.0123457	0.345679	0.0740741	0.0493827	0.320988		1	0	0	1	0	0	1	3
'RhoGEF3'	4	0.169355	0.016129	0.0120968	0.326613	0.104839	0.100806	0.270161		1	0	0	1	1	1	1	5
'CG5022'	4	0.0769231	0.0153846	0.0307692	0.384615	0.0769231	0.0923077	0.323077		0	0	0	1	0	0	1	2
'RabX2'	4	0.134328	0.0149254	0.0298507	0.328358	0.0746269	0.0895522	0.328358		1	0	0	1	0	0	1	3
'CG8243'	4	0.112245	0.0102041	0.0510204	0.306122	0.112245	0.112245	0.295918		1	0	0	1	1	1	1	5
'CG12102'	4	0.0942029	0.00724638	0.0289855	0.34058	0.166667	0.0869565	0.275362		0	0	0	1	1	0	1	3
'CG8397'	4	0.0952381	0	0.047619	0.428571	0.047619	0.047619	0.333333		0	0	0	1	0	0	1	2
'G protein gamma 1'	4	0.0909091	0	0	0.454545	0.0909091	0.0909091	0.272727		0	0	0	1	0	0	1	2
'csn1a'	4	0.0784314	0	0.0196078	0.411765	0.0784314	0.0980392	0.313725		0	0	0	1	0	0	1	2
'alpha-catenin related'	4	0.0952381	0	0.0952381	0.380952	0.142857	0	0.285714		0	0	0	1	1	0	1	3
'Septin-2'	4	0.1	0	0.05	0.4	0.15	0	0.3		0	0	0	1	1	0	1	3
'twinstar'	4	0.0887097	0	0.0564516	0.362903	0.120968	0.0645161	0.306452		0	0	0	1	1	0	1	3
'Rab35'	4	0.102041	0	0.0612245	0.387755	0.0408163	0.0816327	0.326531		1	0	0	1	0	0	1	3
'capt'	4	0.141026	0	0.0384615	0.371795	0.0384615	0.0897436	0.320513		1	0	0	1	0	0	1	3
'Graf'	4	0.0916667	0	0.0333333	0.366667	0.15	0.0916667	0.266667		0	0	0	1	1	0	1	3
'CG7324'	4	0.222222	0	0	0.333333	0.222222	0.0555556	0.166667		1	0	0	1	1	0	1	4
'CG7940'	4	0.117647	0	0.0588235	0.323529	0.117647	0.0588235	0.323529		1	0	0	1	1	0	1	4
'CG7846'	4	0.123077	0	0.0307692	0.323077	0.153846	0.0923077	0.276923		1	0	0	1	1	0	1	4
'CG32627'	4	0.114754	0	0.0819672	0.278689	0.163934	0.0983607	0.262295		1	0	0	1	1	0	1	4
'RhoGAPp190'	4	0.130769	0	0.0461538	0.3	0.107692	0.1	0.315385		1	0	0	1	1	0	1	4
'cnn'	4	0.0823529	0	0.0117647	0.388235	0.129412	0.117647	0.270588		0	0	0	1	1	1	1	4
'Cdep'	4	0.117647	0	0.0588235	0.352941	0.0294118	0.176471	0.264706		1	0	0	1	0	1	1	4
'Rac1_Rac2_MTL'	4	0.190476	0	0.047619	0.285714	0.142857	0.190476	0.142857		1	0	0	1	1	1	1	5
'CG15097'	4	0.111111	0	0.111111	0.333333	0.111111	0.111111	0.222222		1	0	1	1	1	1	1	6
'CG14507'	5	0.111111	0.0277778	0	0.277778	0.111111	0.0833333	0.388889		1	0	0	1	1	0	1	4
'CG14782'	5	0.0222222	0.0222222	0.0666667	0.333333	0.133333	0.2	0.222222		0	0	0	1	1	1	1	4
'RacGAP50C'	5	0.130178	0.0177515	0.0295858	0.260355	0.100592	0.130178	0.331361		1	0	0	1	1	1	1	5
'Marf'	5	0.0689655	0.0172414	0.0517241	0.327586	0.103448	0.0862069	0.344828		0	0	0	1	1	0	1	3
'Rho1'	5	0.037037	0.0148148	0.0444444	0.296296	0.140741	0.133333	0.333333		0	0	0	1	1	1	1	4
'hAuroraB_CA'	5	0.0987654	0.0123457	0.0555556	0.296296	0.123457	0.160494	0.253086		0	0	0	1	1	1	1	4
'RhoGAP15B'	5	0.0232558	0.0116279	0.0232558	0.313953	0.127907	0.139535	0.360465		0	0	0	1	1	1	1	4
'CG15611'	5	0.08	0.01	0.01	0.35	0.1	0.18	0.27		0	0	0	1	0	1	1	3
'del-N-Sif+Rho1'	5	0.0769231	0.00854701	0.00854701	0.350427	0.153846	0.034188	0.367521		0	0	0	1	1	0	1	3
'apc'	5	0.0428571	0.00714286	0.0357143	0.335714	0.128571	0.1	0.35		0	0	0	1	1	0	1	3
'Gef64C_overex'	5	0.071066	0.00507614	0.0507614	0.314721	0.121827	0.19797	0.238579		0	0	0	1	1	1	1	4
'mini spindles'	5	0	0	0.03125	0.375	0.1875	0.03125	0.375		0	0	0	1	1	0	1	3
'CLIP-190'	5	0.0526316	0	0	0.368421	0.210526	0.0526316	0.315789		0	0	0	1	1	0	1	3
'apc2'	5	0.0268456	0	0.0268456	0.328859	0.161074	0.0738255	0.38255		0	0	0	1	1	0	1	3
'G protein gamma 30A'	5	0.0738255	0	0.0134228	0.369128	0.120805	0.0805369	0.342282		0	0	0	1	1	0	1	3
'shibire'	5	0.0555556	0	0.0277778	0.333333	0.194444	0.0833333	0.305556		0	0	0	1	1	0	1	3
'Paxillin'	5	0	0	0.0444444	0.355556	0.133333	0.0888889	0.377778		0	0	0	1	1	0	1	3
'CG11063'	5	0.0412371	0	0.0412371	0.329897	0.14433	0.0927835	0.350515		0	0	0	1	1	0	1	3
'Mapmodulin'	5	0.0322581	0	0.0645161	0.290323	0.129032	0.0967742	0.387097		0	0	0	1	1	0	1	3
'sec23'	5	0.0196078	0	0.0196078	0.411765	0.117647	0.0980392	0.333333		0	0	0	1	1	0	1	3
'Rab-protein 7'	5	0	0	0	0.347826	0.0869565	0.130435	0.434783		0	0	0	1	0	1	1	3
'CG7365'	5	0	0	0	0.333333	0.0666667	0.133333	0.466667		0	0	0	1	0	1	1	3
'visceral mesodermal armadillo-repeats'	5	0.0952381	0	0.047619	0.238095	0.0952381	0.190476	0.333333		0	0	0	1	0	1	1	3
'p16-ARC'	5	0.0465116	0	0.0465116	0.325581	0.116279	0.116279	0.348837		0	0	0	1	1	1	1	4
'RanGAP'	5	0.0862069	0	0.0344828	0.258621	0.103448	0.137931	0.37931		0	0	0	1	1	1	1	4
'canoe'	5	0.05	0	0	0.35	0.15	0.15	0.3		0	0	0	1	1	1	1	4
'mbc'	5	0.0641026	0	0.0128205	0.346154	0.153846	0.153846	0.269231		0	0	0	1	1	1	1	4
'Moesin'	5	0.05	0	0	0.375	0.175	0.175	0.225		0	0	0	1	1	1	1	4
'CG11490'	5	0.104167	0	0	0.208333	0.0833333	0.1875	0.416667		1	0	0	1	0	1	1	4
'CG12736'	6	0	0	0	0.375	0.0833333	0	0.541667		0	0	0	1	0	0	1	2
'ran-like'	6	0.0357143	0	0.0357143	0.321429	0.0714286	0.0357143	0.5		0	0	0	1	0	0	1	2
'Arc-p34'	6	0	0	0	0.363636	0.0454545	0.0454545	0.545455		0	0	0	1	0	0	1	2
'Actin-related protein 66B'	6	0	0	0	0.45	0.1	0.05	0.4		0	0	0	1	0	0	1	2
'CG7420'	6	0.1	0	0.05	0.3	0	0.05	0.5		0	0	0	1	0	0	1	2
'RhoGAP68F'	6	0.0555556	0	0	0.444444	0	0.0555556	0.444444		0	0	0	1	0	0	1	2
'CG14034'	6	0.0892857	0	0.0178571	0.267857	0.0892857	0.0714286	0.464286		0	0	0	1	0	0	1	2
'Sif1_full_overexp'	6	0.0592105	0	0.0131579	0.309211	0.0723684	0.0921053	0.453947		0	0	0	1	0	0	1	2
'CG16728'	6	0.0952381	0	0	0.285714	0	0.0952381	0.52381		0	0	0	1	0	0	1	2
'Gelsolin'	6	0.0909091	0	0	0.227273	0.181818	0	0.5		0	0	0	1	1	0	1	3
'Pld'	6	0.0416667	0	0.0416667	0.375	0.125	0	0.416667		0	0	0	1	1	0	1	3
'RhoBTB'	6	0.107143	0	0.0357143	0.321429	0.0714286	0.0357143	0.428571		1	0	0	1	0	0	1	3
'CG7197'	6	0.173913	0	0	0.173913	0.130435	0.0434783	0.478261		1	0	0	1	1	0	1	4
'CG1193'	7	0.230769	0.0769231	0	0.538462	0	0	0.153846		1	0	0	1	0	0	1	3
'Sop2'	7	0.181818	0.0454545	0	0.590909	0	0.0454545	0.136364		1	0	0	1	0	0	1	3
'Msp-300'	7	0.222222	0.0277778	0.0277778	0.472222	0.0833333	0	0.166667		1	0	0	1	0	0	1	3
'GXIVsPLA2'	7	0.157895	0	0	0.578947	0.0526316	0	0.210526		1	0	0	1	0	0	1	3
'Neurofibromin 1'	7	0.217391	0	0	0.565217	0	0	0.217391		1	0	0	1	0	0	1	3
'Rab-protein 3'	7	0.266667	0	0.133333	0.466667	0.0666667	0	0.0666667		1	0	1	1	0	0	0	3
'Ankyrin'	7	0.264151	0	0.0188679	0.490566	0.0377358	0.0188679	0.169811		1	0	0	1	0	0	1	3
'CG10540'	8	0.333333	0.0833333	0	0.291667	0	0	0.291667		1	0	0	1	0	0	1	3
'Rab30'	8	0.304348	0.0434783	0	0.26087	0.0434783	0.0869565	0.26087		1	0	0	1	0	0	1	3
'CG4853'	8	0.285714	0.0408163	0.0816327	0.326531	0.0612245	0.0408163	0.163265		1	0	0	1	0	0	1	3
'GEF64C'	8	0.322581	0.0322581	0.0322581	0.322581	0.0322581	0	0.258065		1	0	0	1	0	0	1	3
'CG9699'	8	0.343284	0.0298507	0.0298507	0.402985	0.0149254	0.0149254	0.164179		1	0	0	1	0	0	1	3
'l(1)dd4'	8	0.404762	0.0238095	0	0.285714	0.0714286	0.0238095	0.190476		1	0	0	1	0	0	1	3
'C3G'	8	0.357143	0.0178571	0.0714286	0.339286	0.0357143	0	0.178571		1	0	0	1	0	0	1	3
'gef64c'	8	0.286957	0.0173913	0.026087	0.408696	0.0434783	0.0521739	0.165217		1	0	0	1	0	0	1	3
'CG4267'	8	0.357143	0	0	0.357143	0.0714286	0	0.214286		1	0	0	1	0	0	1	3
'RapGAP1'	8	0.305556	0	0	0.333333	0.0833333	0	0.277778		1	0	0	1	0	0	1	3
'Merlin'	8	0.314815	0	0	0.425926	0.0185185	0.0185185	0.222222		1	0	0	1	0	0	1	3
'CG5337'	8	0.342857	0	0.0142857	0.371429	0.0857143	0.0285714	0.157143		1	0	0	1	0	0	1	3
'RhoF30L'	8	0.320312	0	0.015625	0.414062	0.03125	0.03125	0.1875		1	0	0	1	0	0	1	3
'Rab9'	8	0.275862	0	0.0114943	0.413793	0.0574713	0.0574713	0.183908		1	0	0	1	0	0	1	3
'CG8801'	8	0.347826	0	0	0.347826	0	0.0869565	0.217391		1	0	0	1	0	0	1	3
'slingshot'	8	0.35	0	0	0.3	0.05	0.1	0.2		1	0	0	1	0	0	1	3
'CG10724'	9	0	0	0	0	0.375	0	0.625		0	0	0	0	1	0	1	2
'del-N-sif_RhoGAP54D'	9	0	0	0	0	0.416667	0	0.583333		0	0	0	0	1	0	1	2
'CG9243'	9	0.0454545	0	0.0454545	0.0454545	0.272727	0.0454545	0.545455		0	0	0	0	1	0	1	2
'gamma tubulin 37C'	9	0	0	0	0.0555556	0.222222	0.0555556	0.666667		0	0	0	0	1	0	1	2
'CG9135/RCC-1'	9	0	0	0	0	0.1	0.3	0.6		0	0	0	0	0	1	1	2
'RacF28L'	9	0	0	0	0.0538462	0.161538	0.138462	0.646154		0	0	0	0	1	1	1	3
'Mp20'	9	0	0	0	0	0.315789	0.157895	0.526316		0	0	0	0	1	1	1	3
'RhoV14'	9	0	0	0.0178571	0.0535714	0.232143	0.160714	0.535714		0	0	0	0	1	1	1	3
'cenB1A'	9	0	0	0.05	0.025	0.125	0.175	0.625		0	0	0	0	1	1	1	3
'CG10971'	9	0.0666667	0	0	0	0.2	0.2	0.533333		0	0	0	0	1	1	1	3
'pebble'	9	0	0	0.00869565	0.0608696	0.234783	0.2	0.495652		0	0	0	0	1	1	1	3
'Menin 1'	10	0	0	0	0.1	0.25	0.15	0.5		0	0	0	0	1	1	1	3
'del-N-sif_control'	10	0	0	0.0169492	0.0847458	0.338983	0.152542	0.40678		0	0	0	0	1	1	1	3
'Rab-protein 2'	10	0	0	0.0625	0.0625	0.25	0.1875	0.4375		0	0	0	0	1	1	1	3
'rhogap19d'	10	0	0	0.030303	0.0606061	0.242424	0.242424	0.424242		0	0	0	0	1	1	1	3
'RhoGAP100F'	10	0	0	0	0	0.375	0.25	0.375		0	0	0	0	1	1	1	3
'nrg'	10	0	0	0	0.0697674	0.209302	0.27907	0.44186		0	0	0	0	1	1	1	3
'del-N-sif_RhoGAP16F'	10	0	0	0	0.04	0.36	0.28	0.32		0	0	0	0	1	1	1	3
'CG33275'	10	0	0	0	0.0714286	0.357143	0.285714	0.285714		0	0	0	0	1	1	1	3
'RhoGAP102A'	10	0	0	0	0.0714286	0.321429	0.285714	0.321429		0	0	0	0	1	1	1	3
'RhoGAP5A'	10	0	0	0	0.181818	0.272727	0.159091	0.386364		0	0	0	1	1	1	1	4
'G protein beta 13F'	10	0	0	0	0.166667	0.25	0.166667	0.416667		0	0	0	1	1	1	1	4
'gamma-tubulin at 23C'	10	0	0	0	0.111111	0.166667	0.166667	0.555556		0	0	0	1	1	1	1	4
'CG31683'	10	0	0	0	0.148148	0.259259	0.185185	0.407407		0	0	0	1	1	1	1	4
'Grp1'	10	0	0	0	0.142857	0.25	0.214286	0.392857		0	0	0	1	1	1	1	4
'alpha-Spectrin'	10	0	0	0	0.115385	0.153846	0.230769	0.5		0	0	0	1	1	1	1	4
'Grip84'	10	0	0	0	0.136364	0.272727	0.272727	0.318182		0	0	0	1	1	1	1	4
'Phospholipase A2 activator protein'	10	0	0	0	0.136364	0.272727	0.272727	0.318182		0	0	0	1	1	1	1	4
'RhoGAP92B'	10	0.0222222	0	0	0.155556	0.222222	0.288889	0.311111		0	0	0	1	1	1	1	4
'memo'	10	0	0	0	0.134615	0.173077	0.346154	0.346154		0	0	0	1	1	1	1	4
'del-N-sif_CG3799'	10	0	0	0	0.102564	0.102564	0.358974	0.435897		0	0	0	1	1	1	1	4
'homolog of RecQ'	11	0	0.0666667	0	0.266667	0.333333	0	0.333333		0	0	0	1	1	0	1	3
'CG3799'	11	0.0212766	0.0212766	0.0212766	0.148936	0.276596	0.0638298	0.446809		0	0	0	1	1	0	1	3
'sif'	11	0.0494505	0.00549451	0.0164835	0.197802	0.153846	0.21978	0.357143		0	0	0	1	1	1	1	4
'CG12241'	11	0.0454545	0	0	0.227273	0.0909091	0.0909091	0.545455		0	0	0	1	0	0	1	2
'G protein alpha 49B'	11	0	0	0.0606061	0.181818	0.0909091	0.0909091	0.575758		0	0	0	1	0	0	1	2
'concertina'	11	0.0769231	0	0	0.153846	0.307692	0	0.461538		0	0	0	1	1	0	1	3
'CG18858'	11	0.0277778	0	0.0277778	0.25	0.305556	0.0277778	0.361111		0	0	0	1	1	0	1	3
'Muscle-specific protein 300'	11	0.0434783	0	0.0434783	0.217391	0.217391	0.0434783	0.434783		0	0	0	1	1	0	1	3
'Patsas'	11	0	0	0.047619	0.285714	0.238095	0.047619	0.380952		0	0	0	1	1	0	1	3
'Dystrobrevin-like'	11	0	0	0	0.2	0.25	0.05	0.5		0	0	0	1	1	0	1	3
'Vav'	11	0.0882353	0	0.0294118	0.147059	0.294118	0.0588235	0.382353		0	0	0	1	1	0	1	3
'Fimbrin'	11	0.0217391	0	0	0.23913	0.195652	0.0652174	0.478261		0	0	0	1	1	0	1	3
'lava lamp'	11	0.0833333	0	0	0.25	0.25	0.0833333	0.333333		0	0	0	1	1	0	1	3
'chrowded'	11	0	0	0.0285714	0.314286	0.2	0.0857143	0.371429		0	0	0	1	1	0	1	3
'CG15609'	11	0	0	0.1	0.15	0.2	0.1	0.45		0	0	0	1	1	0	1	3
'CG13692'	11	0	0	0.0566038	0.245283	0.0566038	0.188679	0.45283		0	0	0	1	0	1	1	3
'CG3799_overexp'	11	0	0	0	0.163636	0.0727273	0.218182	0.545455		0	0	0	1	0	1	1	3
'CG7323'	11	0	0	0	0.222222	0.0555556	0.222222	0.5		0	0	0	1	0	1	1	3
'CG5522'	11	0	0	0.133333	0.2	0.133333	0.0666667	0.466667		0	0	1	1	1	0	1	4
'del-N-sif_RhoGEF3'	11	0.0416667	0	0	0.166667	0.208333	0.125	0.458333		0	0	0	1	1	1	1	4
'RhoGAP1A'	11	0.0632911	0	0.0253165	0.164557	0.189873	0.126582	0.43038		0	0	0	1	1	1	1	4
'cenG1A'	11	0.0380952	0	0	0.238095	0.209524	0.133333	0.380952		0	0	0	1	1	1	1	4
'Crag'	11	0	0	0	0.2	0.133333	0.133333	0.533333		0	0	0	1	1	1	1	4
'CG8479'	11	0	0	0	0.238095	0.190476	0.142857	0.428571		0	0	0	1	1	1	1	4
'MICAL-like'	11	0	0	0	0.214286	0.142857	0.142857	0.5		0	0	0	1	1	1	1	4
'RhoGAP18B'	11	0.0263158	0	0.0263158	0.184211	0.210526	0.157895	0.394737		0	0	0	1	1	1	1	4
'rtGef'	11	0	0	0.0526316	0.210526	0.210526	0.157895	0.368421		0	0	0	1	1	1	1	4
'sar1'	11	0.0428571	0	0.0428571	0.157143	0.142857	0.171429	0.442857		0	0	0	1	1	1	1	4
'Bj1 protein'	11	0.0434783	0	0	0.26087	0.130435	0.173913	0.391304		0	0	0	1	1	1	1	4
'locomotion defects'	11	0	0	0.0322581	0.193548	0.129032	0.193548	0.451613		0	0	0	1	1	1	1	4
'del-N-sif_Rab5'	11	0	0	0	0.2	0.133333	0.2	0.466667		0	0	0	1	1	1	1	4
'CG30456'	11	0.0188679	0	0	0.169811	0.141509	0.207547	0.462264		0	0	0	1	1	1	1	4
'CG30158'	11	0.0333333	0	0	0.216667	0.166667	0.216667	0.366667		0	0	0	1	1	1	1	4
'miranda'	11	0.0555556	0	0	0.166667	0.111111	0.222222	0.444444		0	0	0	1	1	1	1	4
'Rab26'	12	0.1	0.05	0	0.45	0	0	0.4		0	0	0	1	0	0	1	2
'CG6017'	12	0.15	0.05	0	0.5	0.1	0.05	0.15		1	0	0	1	0	0	1	3
'CG7787'	12	0.166667	0.0185185	0	0.425926	0.0740741	0.037037	0.277778		1	0	0	1	0	0	1	3
'cappuccino'	12	0.047619	0	0	0.666667	0.047619	0	0.238095		0	0	0	1	0	0	1	2
'CG8707'	12	0.0833333	0	0.0833333	0.583333	0	0	0.25		0	0	0	1	0	0	1	2
'CG3009'	12	0.16	0	0	0.48	0.08	0	0.28		1	0	0	1	0	0	1	3
'Rheb'	12	0.2	0	0	0.48	0.08	0	0.24		1	0	0	1	0	0	1	3
'Arc-p20'	12	0.166667	0	0	0.458333	0.0625	0.0208333	0.291667		1	0	0	1	0	0	1	3
'abnormal spindle'	12	0.142857	0	0	0.428571	0.0357143	0.0357143	0.357143		1	0	0	1	0	0	1	3
'Grip75'	12	0.107143	0	0.0357143	0.535714	0.0357143	0.0357143	0.25		1	0	0	1	0	0	1	3
'trio'	12	0.142857	0	0.0612245	0.489796	0.0408163	0.0612245	0.204082		1	0	0	1	0	0	1	3
'CG32030'	12	0.142857	0	0	0.464286	0.0357143	0.0714286	0.285714		1	0	0	1	0	0	1	3
'sanpodo'	13	0	0	0	0.5	0.5	0	0		0	0	0	1	1	0	0	2
'G protein s-alpha 60A'	13	0.0434783	0	0.0434783	0.521739	0.0869565	0.0434783	0.26087		0	0	0	1	0	0	1	2
'kelch'	13	0.0540541	0	0.027027	0.513514	0.0810811	0.0810811	0.243243		0	0	0	1	0	0	1	2
'capping protein beta'	13	0	0	0.0588235	0.529412	0.117647	0.0588235	0.235294		0	0	0	1	1	0	1	3
'RhoGAP71E'	13	0	0	0.136364	0.454545	0.0909091	0.0909091	0.227273		0	0	1	1	0	0	1	3
'Brahma associated protein 55kD'	13	0	0	0.0625	0.4375	0.0625	0.1875	0.25		0	0	0	1	0	1	1	3
'CG5745'	13	0.0416667	0	0	0.458333	0.0416667	0.208333	0.25		0	0	0	1	0	1	1	3
'gartenzwerg'	13	0	0	0.115385	0.384615	0.153846	0.0769231	0.269231		0	0	1	1	1	0	1	4
'strad'	14	0.015873	0.00793651	0.0238095	0.126984	0.230159	0.404762	0.190476		0	0	0	1	1	1	1	4
'RhoGEF2'	14	0.0243902	0	0.0243902	0.0487805	0.097561	0.463415	0.341463		0	0	0	0	0	1	1	2
'Cdc42'	14	0	0	0.0740741	0.037037	0.148148	0.37037	0.37037		0	0	0	0	1	1	1	3
'del-N-sif_Arcp34'	14	0	0	0.025641	0.0512821	0.179487	0.384615	0.358974		0	0	0	0	1	1	1	3
'RhoGAP93B'	14	0.0222222	0	0.0222222	0.0444444	0.177778	0.422222	0.311111		0	0	0	0	1	1	1	3
'moodybeta'	14	0	0	0	0.0441176	0.279412	0.485294	0.191176		0	0	0	0	1	1	1	3
'RabX4'	15	0.025641	0.025641	0.102564	0.128205	0.230769	0.179487	0.307692		0	0	1	1	1	1	1	5
'actin-related protein 66b'	15	0.0192308	0.0192308	0.0384615	0.269231	0.211538	0.153846	0.288462		0	0	0	1	1	1	1	4
'dLis1_overex'	15	0.038835	0.00970874	0.0582524	0.252427	0.23301	0.203883	0.203883		0	0	0	1	1	1	1	4
'CG11968'	15	0	0	0.0714286	0.214286	0.0714286	0.285714	0.357143		0	0	0	1	0	1	1	3
'RhoGAP19D'	15	0.08	0	0.04	0.22	0.26	0.12	0.28		0	0	0	1	1	1	1	4
'Dia'	15	0.015873	0	0.0634921	0.301587	0.190476	0.126984	0.301587		0	0	0	1	1	1	1	4
'RhoGAP16F'	15	0	0	0.0769231	0.230769	0.230769	0.128205	0.333333		0	0	0	1	1	1	1	4
'del-N-Sif+Rac1'	15	0.0330579	0	0.0495868	0.264463	0.214876	0.132231	0.305785		0	0	0	1	1	1	1	4
'RhoGAP54D'	15	0.0454545	0	0.0454545	0.30303	0.19697	0.136364	0.272727		0	0	0	1	1	1	1	4
'mtl'	15	0.0666667	0	0.0666667	0.2	0.244444	0.155556	0.266667		0	0	0	1	1	1	1	4
'no receptor potential A'	15	0	0	0.04	0.32	0.2	0.16	0.28		0	0	0	1	1	1	1	4
'Microtubule-associated protein 205'	15	0.0967742	0	0	0.258065	0.193548	0.16129	0.290323		0	0	0	1	1	1	1	4
'gfp1'	15	0.0344828	0	0.0689655	0.2	0.172414	0.186207	0.337931		0	0	0	1	1	1	1	4
'centaurin gamma 1A'	15	0	0	0	0.285714	0.190476	0.190476	0.333333		0	0	0	1	1	1	1	4
'Actn'	15	0.028169	0	0.0422535	0.126761	0.309859	0.197183	0.295775		0	0	0	1	1	1	1	4
'Rap21'	15	0.0166667	0	0.05	0.283333	0.15	0.2	0.3		0	0	0	1	1	1	1	4
'Rab-protein 6'	15	0	0	0	0.3	0.15	0.2	0.35		0	0	0	1	1	1	1	4
'Sos'	15	0.0384615	0	0.0512821	0.24359	0.141026	0.205128	0.320513		0	0	0	1	1	1	1	4
'pod1'	15	0.0192308	0	0	0.269231	0.153846	0.211538	0.346154		0	0	0	1	1	1	1	4
'RhoGEF4'	15	0.0178571	0	0.0357143	0.267857	0.285714	0.214286	0.178571		0	0	0	1	1	1	1	4
'CdGAPr'	15	0	0	0.0508475	0.169492	0.186441	0.220339	0.372881		0	0	0	1	1	1	1	4
'par1a1'	15	0.0220588	0	0.0661765	0.25	0.132353	0.220588	0.308824		0	0	0	1	1	1	1	4
'del-N-sif_Ena'	15	0.0153846	0	0	0.169231	0.2	0.230769	0.384615		0	0	0	1	1	1	1	4
'falten'	15	0	0	0	0.235294	0.235294	0.235294	0.294118		0	0	0	1	1	1	1	4
'Rab-RP4'	15	0.130435	0	0	0.23913	0.0869565	0.23913	0.304348		1	0	0	1	0	1	1	4
'CG30115'	15	0.0694444	0	0.0277778	0.208333	0.125	0.25	0.319444		0	0	0	1	1	1	1	4
'Rac1'	15	0	0	0	0.178571	0.178571	0.25	0.392857		0	0	0	1	1	1	1	4
'TumL'	15	0.0121951	0	0.0609756	0.152439	0.213415	0.25	0.310976		0	0	0	1	1	1	1	4
'Elongation factor 1_48D'	15	0.0526316	0	0	0.263158	0.105263	0.263158	0.315789		0	0	0	1	1	1	1	4
'G protein o alpha 47A'	15	0	0	0	0.315789	0.315789	0.263158	0.105263		0	0	0	1	1	1	1	4
'CG30372'	15	0.0384615	0	0.0384615	0.115385	0.25	0.269231	0.288462		0	0	0	1	1	1	1	4
'CG30440'	15	0.025641	0	0.025641	0.217949	0.166667	0.269231	0.294872		0	0	0	1	1	1	1	4
'gfp'	15	0.0344828	0	0.0344828	0.137931	0.310345	0.275862	0.206897		0	0	0	1	1	1	1	4
'Rab5'	15	0	0	0	0.214286	0.142857	0.285714	0.357143		0	0	0	1	1	1	1	4
'par1_overex'	15	0.029703	0	0.0594059	0.128713	0.19802	0.287129	0.29703		0	0	0	1	1	1	1	4
'EfSec'	15	0	0	0.02	0.2	0.22	0.32	0.24		0	0	0	1	1	1	1	4
'Cdc42Y32A'	15	0.0377358	0	0.0849057	0.132075	0.235849	0.330189	0.179245		0	0	0	1	1	1	1	4
'CG8557'	15	0.0666667	0	0.0222222	0.177778	0.155556	0.333333	0.244444		0	0	0	1	1	1	1	4
'G protein beta 76C'	15	0.111111	0	0.037037	0.222222	0.185185	0.185185	0.259259		1	0	0	1	1	1	1	5
'CG10188'	15	0.108108	0	0	0.216216	0.243243	0.216216	0.216216		1	0	0	1	1	1	1	5
'peanut'	15	0.166667	0	0	0.166667	0.111111	0.222222	0.333333		1	0	0	1	1	1	1	5
'Septin-5'	16	0	0	0	0.0909091	0.0909091	0	0.818182		0	0	0	0	0	0	1	1
'del-N-Sif+MTL'	16	0.0212766	0	0	0.0851064	0.0851064	0.0212766	0.787234		0	0	0	0	0	0	1	1
'del-N-sif_overexp'	16	0	0	0	0.222222	0.0277778	0.0277778	0.722222		0	0	0	1	0	0	1	2
'ADP ribosylation factor 79F'	16	0	0	0	0.181818	0.0909091	0.0454545	0.681818		0	0	0	1	0	0	1	2
'RacV12'	16	0	0	0	0.133333	0.0666667	0.0666667	0.733333		0	0	0	1	0	0	1	2
'Microtubule-associated protein 60'	16	0.03125	0	0.03125	0.15625	0	0.09375	0.6875		0	0	0	1	0	0	1	2
'G protein alpha-i 65A'	16	0	0	0	0.107143	0.142857	0.0357143	0.714286		0	0	0	1	1	0	1	3
'jitterbug'	16	0	0	0	0.186047	0.162791	0.0465116	0.604651		0	0	0	1	1	0	1	3
'CG32138'	16	0	0	0	0.157895	0.0526316	0.105263	0.684211		0	0	0	1	0	1	1	3
'delRhoGEF3_const_overexp'	17	0.929825	0.0350877	0	0.0175439	0	0	0.0175439		1	0	0	0	0	0	0	1
'CG33232'	17	0.777778	0	0	0.111111	0	0	0.111111		1	0	0	1	0	0	1	3
